# Supplementary material for: Methyl 11-hy­droxy-9-[1-(4-meth­oxy­phen­yl)-4-oxo-3-phenyl­azetidin-2-yl]-18-oxo-10-oxa-2-aza­penta­cyclo­[9.7.0.01,8.02,6.012,17]octa­deca-12(17),13,15-triene-8-carboxyl­ate
Source: Acta Crystallogr Sect E Struct Rep Online. 2013 Feb 23;69(Pt 3):o438–9. doi: 10.1107/S1600536813004789 (PMC3588541; doi:10.1107/S1600536813004789)
Supplement: Supplementary file 1 [file e-69-0o438-sup1.cif]

##############################################################################
#                                                                            #
# This CIF contains the data in a paper accepted for publication in          #
# Acta Crystallographica Section E. It conforms to the requirements of       #
# Notes for Authors for Acta Crystallographica Section E, and has been       #
# peer reviewed under the auspices of the IUCr Commission on Journals.       #
#                                                                            #
# Full details of the Crystallographic Information File format               #
# are given in the paper "The Crystallographic Information File (CIF):       #
# a New Standard Archive File for Crystallography" by S. R. Hall, F. H.      #
# Allen and I. D. Brown [Acta Cryst. (1991), A47, 655-685].                  #
#                                                                            #
# The current version of the core CIF dictionary is obtainable from          #
# ftp://ftp.iucr.org/pub/cif_core.dic.                                       #
#                                                                            #
# Software is freely available for graphical display of the structure(s)     #
# in this CIF. For information consult the CIF software page                 #
# http://www.iucr.org/resources/cif/software.                                #
#                                                                            #
# This file may be used for bona fide research purposes within the           #
# scientific community so long as proper attribution is given to the journal # 
# article from which it was obtained.                                        #
#                                                                            #
##############################################################################
data_global
_audit_creation_method     SHELXL-97
_journal_date_recd_electronic     2013-02-08
_journal_date_accepted     2013-02-19
_journal_name_full     'Acta Crystallographica, Section E'
_journal_year     2013
_journal_volume     69
_journal_issue      3
_journal_page_first     o438
_journal_page_last     o439
_journal_paper_category     QO
_journal_paper_doi     10.1107/S1600536813004789
_journal_coeditor_code     BT6889
_publ_contact_author_name     'Devadasan Velmurugan'
_publ_contact_author_address
;
CAS in Crystallography and Biophysics
University of madras
Maraimalai campus(guindy campus)
Chennai 600 025
India
;
_publ_contact_author_email     'shirai2011@gmail.com'
_publ_contact_author_fax     '044 091 2499 3057'
_publ_contact_author_phone     '044 091 24484170'
_publ_section_title
;\
Methyl
11-hydroxy-9-[1-(4-methoxyphenyl)-4-oxo-3-phenylazetidin-2-yl]-18-oxo-10-oxa-\
2-azapentacyclo[9.7.0.0^1,8^.0^2,6^.0^12,17^]octadeca-12(17),13,15-triene-8-\
carboxylate
;
loop_
    _publ_author_name
    _publ_author_address
    'Sivasubramanian Suhitha'
;
Centre of Advanced Study in Crystallography and Biophysics
University of Madras
Guindy Campus
Chennai 600 025
India
;
    'Thothadri Srinivasan'
;
Centre of Advanced Study in Crystallography and Biophysics
University of Madras
Guindy Campus
Chennai 600 025
India
;
    'Raju Rajesh'
;
Department of Organic Chemistry
University of Madras
Guindy Campus
Chennai 600 025
India
;
    'Raghavachary Raghunathan'
;
Department of Organic Chemistry
University of Madras
Guindy Campus
Chennai 600 025
India
;
    'Devadasan Velmurugan'
;
Centre of Advanced Study in Crystallography and Biophysics
University of Madras
Guindy Campus
Chennai 600 025
India
;
data_I
_audit_creation_method     SHELXL-97
_chemical_name_systematic
;\
Methyl 11-hydroxy-9-[1-(4-methoxyphenyl)-4-oxo-3-phenylazetidin-2-yl]-\
18-oxo-10-oxa-2-azapentacyclo[9.7.0.0^1,8^.0^2,6^.0^12,17^]octadeca-\
12(17),13,15-triene-8-carboxylate
;
_chemical_name_common     ?
_chemical_formula_moiety     'C34 H32 N2 O7'
_chemical_formula_sum     'C34 H32 N2 O7'
_chemical_formula_iupac     'C34 H32 N2 O7'
_chemical_formula_weight     580.62
_chemical_melting_point     ?
_symmetry_cell_setting     monoclinic
_symmetry_space_group_name_H-M     'P 21/c'
_symmetry_space_group_name_Hall     '-P 2ybc'
loop_
    _symmetry_equiv_pos_as_xyz
    'x, y, z'
    '-x, y+1/2, -z+1/2'
    '-x, -y, -z'
    'x, -y-1/2, z-1/2'
_cell_length_a     10.9030(5)
_cell_length_b     11.8792(5)
_cell_length_c     22.4457(10)
_cell_angle_alpha     90.00
_cell_angle_beta     93.963(3)
_cell_angle_gamma     90.00
_cell_volume     2900.2(2)
_cell_formula_units_Z     4
_cell_measurement_reflns_used     7293
_cell_measurement_theta_min     1.82
_cell_measurement_theta_max     28.51
_cell_measurement_temperature     293(2)
_exptl_crystal_description     Block
_exptl_crystal_colour     Colourless
_exptl_crystal_size_max     0.30
_exptl_crystal_size_mid     0.25
_exptl_crystal_size_min     0.20
_exptl_crystal_density_diffrn     1.330
_exptl_crystal_density_meas     ?
_exptl_crystal_density_method     'not measured'
_exptl_crystal_F_000     1224
_exptl_absorpt_coefficient_mu     0.093
_exptl_absorpt_correction_type     multi-scan
_exptl_absorpt_process_details     '(<i>SADABS</i>; Bruker, 2008)'
_exptl_absorpt_correction_T_min     0.9725
_exptl_absorpt_correction_T_max     0.9815
_exptl_special_details     ?
_diffrn_ambient_temperature     293(2)
_diffrn_radiation_type     MoK\a
_diffrn_radiation_wavelength     0.71073
_diffrn_radiation_source     'fine-focus sealed tube'
_diffrn_radiation_monochromator     graphite
_diffrn_measurement_device_type     'Bruker SMART APEXII area-detector'
_diffrn_measurement_method     '\w and \f scans'
_diffrn_detector_area_resol_mean     ?
_diffrn_reflns_number     28525
_diffrn_reflns_av_R_equivalents     0.0288
_diffrn_reflns_av_sigmaI/netI     0.0286
_diffrn_reflns_theta_min     1.82
_diffrn_reflns_theta_max     28.51
_diffrn_reflns_theta_full     28.51
_diffrn_measured_fraction_theta_max     0.992
_diffrn_measured_fraction_theta_full     0.992
_diffrn_reflns_limit_h_min     -14
_diffrn_reflns_limit_h_max     14
_diffrn_reflns_limit_k_min     -15
_diffrn_reflns_limit_k_max     13
_diffrn_reflns_limit_l_min     -29
_diffrn_reflns_limit_l_max     30
_diffrn_standards_number     ?
_diffrn_standards_interval_count     ?
_diffrn_standards_interval_time     ?
_diffrn_standards_decay_%     ?
_refine_special_details
;
 Refinement of F^2^ against ALL reflections.  The weighted R-factor wR and
 goodness of fit S are based on F^2^, conventional R-factors R are based
 on F, with F set to zero for negative F^2^. The threshold expression of
 F^2^ > 2sigma(F^2^) is used only for calculating R-factors(gt) etc. and is
 not relevant to the choice of reflections for refinement.  R-factors based
 on F^2^ are statistically about twice as large as those based on F, and R-
 factors based on ALL data will be even larger.
;
_reflns_number_total     7293
_reflns_number_gt     4952
_reflns_threshold_expression     I>2\s(I)
_refine_ls_structure_factor_coef     Fsqd
_refine_ls_matrix_type     full
_refine_ls_R_factor_all     0.0744
_refine_ls_R_factor_gt     0.0465
_refine_ls_wR_factor_gt     0.1110
_refine_ls_wR_factor_ref     0.1267
_refine_ls_goodness_of_fit_ref     1.016
_refine_ls_restrained_S_all     1.016
_refine_ls_number_reflns     7293
_refine_ls_number_parameters     394
_refine_ls_number_restraints     0
_refine_ls_hydrogen_treatment     mixed
_refine_ls_weighting_scheme     calc
_refine_ls_weighting_details
         'calc w=1/[\s^2^(Fo^2^)+(0.0518P)^2^+0.6800P] where P=(Fo^2^+2Fc^2^)/3'
_atom_sites_solution_hydrogens     geom
_atom_sites_solution_primary     direct
_atom_sites_solution_secondary     difmap
_refine_ls_shift/su_max     0.000
_refine_ls_shift/su_mean     0.000
_refine_diff_density_max     0.199
_refine_diff_density_min     -0.208
_refine_ls_extinction_method     none
_refine_ls_extinction_coef     ?
loop_
    _atom_type_symbol
    _atom_type_description
    _atom_type_scat_dispersion_real
    _atom_type_scat_dispersion_imag
    _atom_type_scat_source
    'C' 'C' 0.0033 0.0016
                         'International Tables Vol C Tables 4.2.6.8 and 6.1.1.4'
    'H' 'H' 0.0000 0.0000
                         'International Tables Vol C Tables 4.2.6.8 and 6.1.1.4'
    'N' 'N' 0.0061 0.0033
                         'International Tables Vol C Tables 4.2.6.8 and 6.1.1.4'
    'O' 'O' 0.0106 0.0060
                         'International Tables Vol C Tables 4.2.6.8 and 6.1.1.4'
_computing_data_collection     'APEX2 (Bruker, 2008)'
_computing_cell_refinement     'SAINT (Bruker, 2008)'
_computing_data_reduction     'SAINT (Bruker, 2008)'
_computing_structure_solution     'SHELXS97 (Sheldrick, 2008)'
_computing_structure_refinement     'SHELXL97 (Sheldrick, 2008)'
_computing_molecular_graphics     'ORTEP-3 for Windows (Farrugia, 2012)'
_computing_publication_material
                            'SHELXL97 (Sheldrick, 2008) and PLATON (Spek, 2009)'
loop_
    _atom_site_type_symbol
    _atom_site_label
    _atom_site_fract_x
    _atom_site_fract_y
    _atom_site_fract_z
    _atom_site_U_iso_or_equiv
    _atom_site_adp_type
    _atom_site_calc_flag
    _atom_site_refinement_flags
    _atom_site_occupancy
    _atom_site_symmetry_multiplicity
    _atom_site_disorder_assembly
    _atom_site_disorder_group
    C C1 1.2979(2) 0.34508(19) -0.00464(11) 0.0799(6) Uani d . 1 1 . .
    H H1A 1.2334 0.3996 -0.0112 0.120 Uiso calc R 1 1 . .
    H H1B 1.3294 0.3253 -0.0421 0.120 Uiso calc R 1 1 . .
    H H1C 1.3628 0.3764 0.0213 0.120 Uiso calc R 1 1 . .
    C C2 1.18730(15) 0.26419(15) 0.07217(8) 0.0535(4) Uani d . 1 1 . .
    C C3 1.11793(16) 0.17477(14) 0.09004(8) 0.0543(4) Uani d . 1 1 . .
    H H3 1.1202 0.1066 0.0697 0.065 Uiso calc R 1 1 . .
    C C4 1.04518(15) 0.18516(14) 0.13763(7) 0.0498(4) Uani d . 1 1 . .
    H H4 0.9989 0.1243 0.1493 0.060 Uiso calc R 1 1 . .
    C C5 1.04133(13) 0.28631(13) 0.16787(7) 0.0440(3) Uani d . 1 1 . .
    C C6 1.11545(18) 0.37376(16) 0.15177(9) 0.0649(5) Uani d . 1 1 . .
    H H6 1.1165 0.4408 0.1732 0.078 Uiso calc R 1 1 . .
    C C7 1.18787(18) 0.36266(17) 0.10421(9) 0.0686(5) Uani d . 1 1 . .
    H H7 1.2374 0.4222 0.0937 0.082 Uiso calc R 1 1 . .
    C C8 0.86477(13) 0.22907(12) 0.23618(7) 0.0399(3) Uani d . 1 1 . .
    H H8 0.8950 0.1555 0.2504 0.048 Uiso calc R 1 1 . .
    C C9 0.85697(14) 0.31425(13) 0.28832(7) 0.0445(4) Uani d . 1 1 . .
    H H9 0.7791 0.3557 0.2851 0.053 Uiso calc R 1 1 . .
    C C10 0.95829(15) 0.37874(14) 0.25890(7) 0.0487(4) Uani d . 1 1 . .
    C C11 0.88911(15) 0.27730(16) 0.35126(8) 0.0547(4) Uani d . 1 1 . .
    C C12 0.9571(2) 0.1818(2) 0.36449(10) 0.0858(7) Uani d . 1 1 . .
    H H12 0.9849 0.1384 0.3337 0.103 Uiso calc R 1 1 . .
    C C13 0.9844(3) 0.1495(3) 0.42341(15) 0.1194(11) Uani d . 1 1 . .
    H H13 1.0275 0.0832 0.4319 0.143 Uiso calc R 1 1 . .
    C C14 0.9481(3) 0.2149(4) 0.46853(14) 0.1249(13) Uani d . 1 1 . .
    H H14 0.9668 0.1935 0.5080 0.150 Uiso calc R 1 1 . .
    C C15 0.8846(3) 0.3113(4) 0.45635(12) 0.1164(11) Uani d . 1 1 . .
    H H15 0.8620 0.3568 0.4875 0.140 Uiso calc R 1 1 . .
    C C16 0.8533(2) 0.3423(2) 0.39777(9) 0.0815(6) Uani d . 1 1 . .
    H H16 0.8079 0.4075 0.3898 0.098 Uiso calc R 1 1 . .
    C C17 0.75450(13) 0.21783(11) 0.19174(7) 0.0373(3) Uani d . 1 1 . .
    H H17 0.7839 0.2009 0.1524 0.045 Uiso calc R 1 1 . .
    C C18 0.65972(12) 0.12687(11) 0.20676(6) 0.0359(3) Uani d . 1 1 . .
    C C19 0.53655(13) 0.17350(11) 0.17316(6) 0.0355(3) Uani d . 1 1 . .
    C C20 0.50045(14) 0.11538(13) 0.11319(7) 0.0428(3) Uani d . 1 1 . .
    C C21 0.54296(15) 0.18742(13) 0.06529(7) 0.0456(4) Uani d . 1 1 . .
    C C22 0.54270(18) 0.16423(16) 0.00450(8) 0.0594(5) Uani d . 1 1 . .
    H H22 0.5123 0.0963 -0.0109 0.071 Uiso calc R 1 1 . .
    C C23 0.5883(2) 0.24404(19) -0.03211(8) 0.0691(5) Uani d . 1 1 . .
    H H23 0.5888 0.2302 -0.0729 0.083 Uiso calc R 1 1 . .
    C C24 0.6338(2) 0.34542(19) -0.00889(9) 0.0719(6) Uani d . 1 1 . .
    H H24 0.6644 0.3986 -0.0344 0.086 Uiso calc R 1 1 . .
    C C25 0.63443(17) 0.36850(16) 0.05125(8) 0.0596(5) Uani d . 1 1 . .
    H H25 0.6654 0.4363 0.0666 0.071 Uiso calc R 1 1 . .
    C C26 0.58787(14) 0.28845(13) 0.08838(7) 0.0440(3) Uani d . 1 1 . .
    C C27 0.57408(13) 0.29586(11) 0.15455(6) 0.0390(3) Uani d . 1 1 . .
    C C28 0.62610(13) 0.12351(13) 0.27200(7) 0.0417(3) Uani d . 1 1 . .
    H H28A 0.6111 0.0466 0.2841 0.050 Uiso calc R 1 1 . .
    H H28B 0.6925 0.1543 0.2981 0.050 Uiso calc R 1 1 . .
    C C29 0.50982(14) 0.19455(12) 0.27545(6) 0.0420(3) Uani d . 1 1 . .
    H H29 0.5315 0.2737 0.2827 0.050 Uiso calc R 1 1 . .
    C C30 0.41877(16) 0.15497(15) 0.31990(8) 0.0542(4) Uani d . 1 1 . .
    H H30A 0.4530 0.0933 0.3440 0.065 Uiso calc R 1 1 . .
    H H30B 0.3982 0.2160 0.3461 0.065 Uiso calc R 1 1 . .
    C C31 0.30548(17) 0.11662(17) 0.28160(9) 0.0624(5) Uani d . 1 1 . .
    H H31A 0.2689 0.0507 0.2987 0.075 Uiso calc R 1 1 . .
    H H31B 0.2444 0.1760 0.2777 0.075 Uiso calc R 1 1 . .
    C C32 0.35449(14) 0.08952(14) 0.22214(8) 0.0515(4) Uani d . 1 1 . .
    H H32A 0.3944 0.0165 0.2227 0.062 Uiso calc R 1 1 . .
    H H32B 0.2898 0.0910 0.1903 0.062 Uiso calc R 1 1 . .
    C C33 0.69337(13) 0.01011(12) 0.18482(7) 0.0423(3) Uani d . 1 1 . .
    C C34 0.7789(2) -0.08957(17) 0.10623(11) 0.0783(6) Uani d . 1 1 . .
    H H34A 0.8259 -0.1353 0.1347 0.117 Uiso calc R 1 1 . .
    H H34B 0.8263 -0.0753 0.0726 0.117 Uiso calc R 1 1 . .
    H H34C 0.7045 -0.1282 0.0932 0.117 Uiso calc R 1 1 . .
    N N1 0.96525(11) 0.29978(11) 0.21540(6) 0.0457(3) Uani d . 1 1 . .
    N N2 0.44375(11) 0.18163(10) 0.21577(5) 0.0389(3) Uani d . 1 1 . .
    O O1 1.01442(13) 0.46527(10) 0.26924(6) 0.0684(4) Uani d . 1 1 . .
    O O2 1.25060(13) 0.24733(12) 0.02213(6) 0.0724(4) Uani d . 1 1 . .
    O O3 0.68707(9) 0.32126(8) 0.18767(5) 0.0418(2) Uani d . 1 1 . .
    O O4 0.48789(10) 0.37590(9) 0.16712(5) 0.0473(3) Uani d . 1 1 . .
    O O5 0.44960(12) 0.02532(10) 0.10739(5) 0.0603(3) Uani d . 1 1 . .
    O O6 0.74874(11) 0.01595(9) 0.13371(5) 0.0533(3) Uani d . 1 1 . .
    O O7 0.67044(13) -0.07644(9) 0.20906(6) 0.0680(4) Uani d . 1 1 . .
    H H4A 0.436(2) 0.3390(19) 0.1904(10) 0.085(7) Uiso d . 1 1 . .
loop_
    _atom_site_aniso_label
    _atom_site_aniso_U_11
    _atom_site_aniso_U_22
    _atom_site_aniso_U_33
    _atom_site_aniso_U_12
    _atom_site_aniso_U_13
    _atom_site_aniso_U_23
    C1 0.0753(13) 0.0779(15) 0.0903(15) -0.0008(11) 0.0333(12) 0.0179(12)
    C2 0.0455(8) 0.0526(10) 0.0629(11) 0.0034(8) 0.0083(7) 0.0055(8)
    C3 0.0618(10) 0.0396(9) 0.0621(10) 0.0056(8) 0.0088(8) 0.0027(8)
    C4 0.0539(9) 0.0366(9) 0.0594(10) -0.0018(7) 0.0073(8) 0.0042(7)
    C5 0.0364(7) 0.0397(8) 0.0554(9) -0.0031(6) 0.0007(6) -0.0012(7)
    C6 0.0669(11) 0.0501(11) 0.0793(13) -0.0202(9) 0.0172(10) -0.0124(9)
    C7 0.0626(11) 0.0613(12) 0.0841(14) -0.0220(9) 0.0210(10) -0.0006(10)
    C8 0.0387(7) 0.0305(7) 0.0505(8) -0.0043(6) 0.0024(6) -0.0023(6)
    C9 0.0422(8) 0.0377(8) 0.0532(9) -0.0034(6) -0.0006(6) -0.0080(7)
    C10 0.0489(8) 0.0377(9) 0.0585(10) -0.0059(7) -0.0036(7) -0.0058(7)
    C11 0.0479(9) 0.0587(11) 0.0562(10) -0.0191(8) -0.0065(7) -0.0042(8)
    C12 0.0937(16) 0.0783(15) 0.0797(15) -0.0015(13) -0.0366(12) 0.0039(12)
    C13 0.133(3) 0.110(2) 0.105(2) -0.0220(19) -0.064(2) 0.0228(19)
    C14 0.120(3) 0.168(4) 0.080(2) -0.064(3) -0.0420(18) 0.029(2)
    C15 0.113(2) 0.178(3) 0.0584(15) -0.048(2) 0.0026(15) -0.0205(18)
    C16 0.0835(14) 0.1023(18) 0.0588(12) -0.0198(13) 0.0059(10) -0.0158(12)
    C17 0.0400(7) 0.0248(7) 0.0469(8) -0.0032(6) 0.0016(6) -0.0028(6)
    C18 0.0368(7) 0.0243(7) 0.0461(8) -0.0011(5) -0.0013(6) -0.0010(6)
    C19 0.0389(7) 0.0249(7) 0.0422(7) -0.0013(6) -0.0019(6) -0.0012(6)
    C20 0.0461(8) 0.0333(8) 0.0479(8) -0.0012(6) -0.0048(6) -0.0050(6)
    C21 0.0505(8) 0.0408(9) 0.0446(8) 0.0029(7) -0.0035(7) -0.0006(7)
    C22 0.0741(12) 0.0545(11) 0.0488(10) 0.0040(9) -0.0017(8) -0.0062(8)
    C23 0.0831(13) 0.0789(14) 0.0461(10) 0.0060(11) 0.0093(9) 0.0025(10)
    C24 0.0823(14) 0.0725(14) 0.0626(12) -0.0050(11) 0.0165(10) 0.0165(10)
    C25 0.0670(11) 0.0507(10) 0.0614(11) -0.0087(9) 0.0070(9) 0.0086(8)
    C26 0.0463(8) 0.0373(8) 0.0480(9) 0.0017(7) -0.0003(6) 0.0042(6)
    C27 0.0433(8) 0.0252(7) 0.0476(8) -0.0016(6) -0.0032(6) -0.0004(6)
    C28 0.0433(8) 0.0339(8) 0.0471(8) -0.0039(6) -0.0022(6) 0.0044(6)
    C29 0.0537(8) 0.0283(7) 0.0436(8) -0.0013(6) 0.0015(6) -0.0033(6)
    C30 0.0636(10) 0.0460(10) 0.0543(10) 0.0081(8) 0.0138(8) 0.0006(8)
    C31 0.0552(10) 0.0572(11) 0.0771(13) -0.0034(9) 0.0202(9) 0.0052(9)
    C32 0.0424(8) 0.0471(9) 0.0649(11) -0.0098(7) 0.0017(7) 0.0009(8)
    C33 0.0376(7) 0.0266(7) 0.0621(10) -0.0005(6) -0.0012(7) -0.0041(7)
    C34 0.0875(14) 0.0489(11) 0.1007(16) 0.0063(10) 0.0235(12) -0.0293(11)
    N1 0.0413(6) 0.0365(7) 0.0594(8) -0.0099(5) 0.0042(6) -0.0073(6)
    N2 0.0393(6) 0.0295(6) 0.0478(7) -0.0005(5) 0.0012(5) -0.0006(5)
    O1 0.0796(9) 0.0453(7) 0.0804(9) -0.0263(6) 0.0065(7) -0.0161(6)
    O2 0.0740(8) 0.0664(9) 0.0806(9) 0.0013(7) 0.0326(7) 0.0062(7)
    O3 0.0457(5) 0.0239(5) 0.0543(6) -0.0041(4) -0.0071(5) -0.0014(4)
    O4 0.0530(6) 0.0279(5) 0.0610(7) 0.0058(5) 0.0035(5) 0.0030(5)
    O5 0.0784(8) 0.0415(7) 0.0596(7) -0.0196(6) -0.0040(6) -0.0111(5)
    O6 0.0607(7) 0.0328(6) 0.0672(7) 0.0030(5) 0.0108(6) -0.0112(5)
    O7 0.0825(9) 0.0265(6) 0.0970(10) -0.0006(6) 0.0210(7) 0.0024(6)
_geom_special_details
;
 All esds (except the esd in the dihedral angle between two l.s. planes)
 are estimated using the full covariance matrix.  The cell esds are taken
 into account individually in the estimation of esds in distances, angles
 and torsion angles; correlations between esds in cell parameters are only
 used when they are defined by crystal symmetry.  An approximate (isotropic)
 treatment of cell esds is used for estimating esds involving l.s. planes.
;
loop_
    _geom_bond_atom_site_label_1
    _geom_bond_atom_site_label_2
    _geom_bond_site_symmetry_2
    _geom_bond_distance
    _geom_bond_publ_flag
    C1 O2 . 1.421(2) ?
    C1 H1A . 0.9600 ?
    C1 H1B . 0.9600 ?
    C1 H1C . 0.9600 ?
    C2 C7 . 1.373(3) ?
    C2 O2 . 1.373(2) ?
    C2 C3 . 1.379(2) ?
    C3 C4 . 1.379(2) ?
    C3 H3 . 0.9300 ?
    C4 C5 . 1.382(2) ?
    C4 H4 . 0.9300 ?
    C5 C6 . 1.380(2) ?
    C5 N1 . 1.405(2) ?
    C6 C7 . 1.377(3) ?
    C6 H6 . 0.9300 ?
    C7 H7 . 0.9300 ?
    C8 N1 . 1.4811(18) ?
    C8 C17 . 1.514(2) ?
    C8 C9 . 1.554(2) ?
    C8 H8 . 0.9800 ?
    C9 C11 . 1.498(2) ?
    C9 C10 . 1.531(2) ?
    C9 H9 . 0.9800 ?
    C10 O1 . 1.2105(19) ?
    C10 N1 . 1.360(2) ?
    C11 C12 . 1.376(3) ?
    C11 C16 . 1.377(3) ?
    C12 C13 . 1.389(3) ?
    C12 H12 . 0.9300 ?
    C13 C14 . 1.357(5) ?
    C13 H13 . 0.9300 ?
    C14 C15 . 1.356(5) ?
    C14 H14 . 0.9300 ?
    C15 C16 . 1.385(4) ?
    C15 H15 . 0.9300 ?
    C16 H16 . 0.9300 ?
    C17 O3 . 1.4315(16) ?
    C17 C18 . 1.5483(19) ?
    C17 H17 . 0.9800 ?
    C18 C33 . 1.5251(19) ?
    C18 C28 . 1.535(2) ?
    C18 C19 . 1.5935(19) ?
    C19 N2 . 1.4426(18) ?
    C19 C20 . 1.540(2) ?
    C19 C27 . 1.5743(19) ?
    C20 O5 . 1.2078(18) ?
    C20 C21 . 1.474(2) ?
    C21 C26 . 1.383(2) ?
    C21 C22 . 1.392(2) ?
    C22 C23 . 1.370(3) ?
    C22 H22 . 0.9300 ?
    C23 C24 . 1.390(3) ?
    C23 H23 . 0.9300 ?
    C24 C25 . 1.377(3) ?
    C24 H24 . 0.9300 ?
    C25 C26 . 1.384(2) ?
    C25 H25 . 0.9300 ?
    C26 C27 . 1.506(2) ?
    C27 O4 . 1.3797(17) ?
    C27 O3 . 1.4264(17) ?
    C28 C29 . 1.529(2) ?
    C28 H28A . 0.9700 ?
    C28 H28B . 0.9700 ?
    C29 N2 . 1.4845(19) ?
    C29 C30 . 1.529(2) ?
    C29 H29 . 0.9800 ?
    C30 C31 . 1.525(3) ?
    C30 H30A . 0.9700 ?
    C30 H30B . 0.9700 ?
    C31 C32 . 1.506(2) ?
    C31 H31A . 0.9700 ?
    C31 H31B . 0.9700 ?
    C32 N2 . 1.4779(19) ?
    C32 H32A . 0.9700 ?
    C32 H32B . 0.9700 ?
    C33 O7 . 1.1976(18) ?
    C33 O6 . 1.3344(19) ?
    C34 O6 . 1.445(2) ?
    C34 H34A . 0.9600 ?
    C34 H34B . 0.9600 ?
    C34 H34C . 0.9600 ?
    O4 H4A . 0.91(2) ?
loop_
    _geom_angle_atom_site_label_1
    _geom_angle_atom_site_label_2
    _geom_angle_atom_site_label_3
    _geom_angle_site_symmetry_1
    _geom_angle_site_symmetry_3
    _geom_angle
    _geom_angle_publ_flag
    O2 C1 H1A . . 109.5 ?
    O2 C1 H1B . . 109.5 ?
    H1A C1 H1B . . 109.5 ?
    O2 C1 H1C . . 109.5 ?
    H1A C1 H1C . . 109.5 ?
    H1B C1 H1C . . 109.5 ?
    C7 C2 O2 . . 124.63(16) ?
    C7 C2 C3 . . 119.12(16) ?
    O2 C2 C3 . . 116.25(16) ?
    C4 C3 C2 . . 120.82(16) ?
    C4 C3 H3 . . 119.6 ?
    C2 C3 H3 . . 119.6 ?
    C3 C4 C5 . . 119.78(15) ?
    C3 C4 H4 . . 120.1 ?
    C5 C4 H4 . . 120.1 ?
    C6 C5 C4 . . 119.20(15) ?
    C6 C5 N1 . . 120.03(15) ?
    C4 C5 N1 . . 120.76(14) ?
    C7 C6 C5 . . 120.57(17) ?
    C7 C6 H6 . . 119.7 ?
    C5 C6 H6 . . 119.7 ?
    C2 C7 C6 . . 120.35(17) ?
    C2 C7 H7 . . 119.8 ?
    C6 C7 H7 . . 119.8 ?
    N1 C8 C17 . . 114.43(12) ?
    N1 C8 C9 . . 87.03(10) ?
    C17 C8 C9 . . 118.12(12) ?
    N1 C8 H8 . . 111.7 ?
    C17 C8 H8 . . 111.7 ?
    C9 C8 H8 . . 111.7 ?
    C11 C9 C10 . . 115.14(13) ?
    C11 C9 C8 . . 119.88(14) ?
    C10 C9 C8 . . 85.54(11) ?
    C11 C9 H9 . . 111.3 ?
    C10 C9 H9 . . 111.3 ?
    C8 C9 H9 . . 111.3 ?
    O1 C10 N1 . . 132.13(16) ?
    O1 C10 C9 . . 135.43(16) ?
    N1 C10 C9 . . 92.43(12) ?
    C12 C11 C16 . . 118.4(2) ?
    C12 C11 C9 . . 122.18(18) ?
    C16 C11 C9 . . 119.40(18) ?
    C11 C12 C13 . . 120.6(3) ?
    C11 C12 H12 . . 119.7 ?
    C13 C12 H12 . . 119.7 ?
    C14 C13 C12 . . 119.9(3) ?
    C14 C13 H13 . . 120.1 ?
    C12 C13 H13 . . 120.1 ?
    C15 C14 C13 . . 120.3(3) ?
    C15 C14 H14 . . 119.9 ?
    C13 C14 H14 . . 119.9 ?
    C14 C15 C16 . . 120.3(3) ?
    C14 C15 H15 . . 119.8 ?
    C16 C15 H15 . . 119.8 ?
    C11 C16 C15 . . 120.4(3) ?
    C11 C16 H16 . . 119.8 ?
    C15 C16 H16 . . 119.8 ?
    O3 C17 C8 . . 110.33(11) ?
    O3 C17 C18 . . 105.38(11) ?
    C8 C17 C18 . . 115.45(12) ?
    O3 C17 H17 . . 108.5 ?
    C8 C17 H17 . . 108.5 ?
    C18 C17 H17 . . 108.5 ?
    C33 C18 C28 . . 111.30(12) ?
    C33 C18 C17 . . 112.66(12) ?
    C28 C18 C17 . . 115.66(11) ?
    C33 C18 C19 . . 112.15(11) ?
    C28 C18 C19 . . 102.21(11) ?
    C17 C18 C19 . . 101.99(10) ?
    N2 C19 C20 . . 117.45(12) ?
    N2 C19 C27 . . 108.74(11) ?
    C20 C19 C27 . . 103.73(11) ?
    N2 C19 C18 . . 108.44(11) ?
    C20 C19 C18 . . 114.46(11) ?
    C27 C19 C18 . . 102.74(10) ?
    O5 C20 C21 . . 126.93(14) ?
    O5 C20 C19 . . 125.39(14) ?
    C21 C20 C19 . . 107.65(12) ?
    C26 C21 C22 . . 121.05(16) ?
    C26 C21 C20 . . 110.58(13) ?
    C22 C21 C20 . . 128.37(15) ?
    C23 C22 C21 . . 118.34(17) ?
    C23 C22 H22 . . 120.8 ?
    C21 C22 H22 . . 120.8 ?
    C22 C23 C24 . . 120.63(18) ?
    C22 C23 H23 . . 119.7 ?
    C24 C23 H23 . . 119.7 ?
    C25 C24 C23 . . 121.15(18) ?
    C25 C24 H24 . . 119.4 ?
    C23 C24 H24 . . 119.4 ?
    C24 C25 C26 . . 118.46(18) ?
    C24 C25 H25 . . 120.8 ?
    C26 C25 H25 . . 120.8 ?
    C21 C26 C25 . . 120.37(15) ?
    C21 C26 C27 . . 111.31(13) ?
    C25 C26 C27 . . 128.30(15) ?
    O4 C27 O3 . . 108.88(11) ?
    O4 C27 C26 . . 110.97(12) ?
    O3 C27 C26 . . 112.64(12) ?
    O4 C27 C19 . . 112.88(12) ?
    O3 C27 C19 . . 106.74(11) ?
    C26 C27 C19 . . 104.68(11) ?
    C29 C28 C18 . . 106.71(11) ?
    C29 C28 H28A . . 110.4 ?
    C18 C28 H28A . . 110.4 ?
    C29 C28 H28B . . 110.4 ?
    C18 C28 H28B . . 110.4 ?
    H28A C28 H28B . . 108.6 ?
    N2 C29 C30 . . 105.11(12) ?
    N2 C29 C28 . . 104.45(11) ?
    C30 C29 C28 . . 116.18(13) ?
    N2 C29 H29 . . 110.2 ?
    C30 C29 H29 . . 110.2 ?
    C28 C29 H29 . . 110.2 ?
    C31 C30 C29 . . 105.13(13) ?
    C31 C30 H30A . . 110.7 ?
    C29 C30 H30A . . 110.7 ?
    C31 C30 H30B . . 110.7 ?
    C29 C30 H30B . . 110.7 ?
    H30A C30 H30B . . 108.8 ?
    C32 C31 C30 . . 103.90(13) ?
    C32 C31 H31A . . 111.0 ?
    C30 C31 H31A . . 111.0 ?
    C32 C31 H31B . . 111.0 ?
    C30 C31 H31B . . 111.0 ?
    H31A C31 H31B . . 109.0 ?
    N2 C32 C31 . . 101.76(13) ?
    N2 C32 H32A . . 111.4 ?
    C31 C32 H32A . . 111.4 ?
    N2 C32 H32B . . 111.4 ?
    C31 C32 H32B . . 111.4 ?
    H32A C32 H32B . . 109.3 ?
    O7 C33 O6 . . 123.79(14) ?
    O7 C33 C18 . . 124.86(15) ?
    O6 C33 C18 . . 111.31(12) ?
    O6 C34 H34A . . 109.5 ?
    O6 C34 H34B . . 109.5 ?
    H34A C34 H34B . . 109.5 ?
    O6 C34 H34C . . 109.5 ?
    H34A C34 H34C . . 109.5 ?
    H34B C34 H34C . . 109.5 ?
    C10 N1 C5 . . 133.54(13) ?
    C10 N1 C8 . . 94.93(12) ?
    C5 N1 C8 . . 131.52(12) ?
    C19 N2 C32 . . 120.75(12) ?
    C19 N2 C29 . . 106.64(11) ?
    C32 N2 C29 . . 105.71(12) ?
    C2 O2 C1 . . 116.40(15) ?
    C27 O3 C17 . . 105.84(10) ?
    C27 O4 H4A . . 104.3(14) ?
    C33 O6 C34 . . 116.85(14) ?
loop_
    _geom_torsion_atom_site_label_1
    _geom_torsion_atom_site_label_2
    _geom_torsion_atom_site_label_3
    _geom_torsion_atom_site_label_4
    _geom_torsion_site_symmetry_1
    _geom_torsion_site_symmetry_2
    _geom_torsion_site_symmetry_3
    _geom_torsion_site_symmetry_4
    _geom_torsion
    _geom_torsion_publ_flag
    C7 C2 C3 C4 . . . . 3.1(3) ?
    O2 C2 C3 C4 . . . . -176.14(16) ?
    C2 C3 C4 C5 . . . . 0.1(3) ?
    C3 C4 C5 C6 . . . . -3.3(3) ?
    C3 C4 C5 N1 . . . . 178.20(15) ?
    C4 C5 C6 C7 . . . . 3.3(3) ?
    N1 C5 C6 C7 . . . . -178.19(17) ?
    O2 C2 C7 C6 . . . . 176.06(18) ?
    C3 C2 C7 C6 . . . . -3.1(3) ?
    C5 C6 C7 C2 . . . . 0.0(3) ?
    N1 C8 C9 C11 . . . . -114.51(14) ?
    C17 C8 C9 C11 . . . . 129.28(15) ?
    N1 C8 C9 C10 . . . . 2.02(11) ?
    C17 C8 C9 C10 . . . . -114.20(14) ?
    C11 C9 C10 O1 . . . . -60.1(3) ?
    C8 C9 C10 O1 . . . . 178.9(2) ?
    C11 C9 C10 N1 . . . . 118.83(15) ?
    C8 C9 C10 N1 . . . . -2.19(12) ?
    C10 C9 C11 C12 . . . . -81.4(2) ?
    C8 C9 C11 C12 . . . . 18.4(2) ?
    C10 C9 C11 C16 . . . . 96.5(2) ?
    C8 C9 C11 C16 . . . . -163.73(16) ?
    C16 C11 C12 C13 . . . . 2.6(3) ?
    C9 C11 C12 C13 . . . . -179.5(2) ?
    C11 C12 C13 C14 . . . . -2.6(4) ?
    C12 C13 C14 C15 . . . . 0.4(5) ?
    C13 C14 C15 C16 . . . . 1.8(5) ?
    C12 C11 C16 C15 . . . . -0.4(3) ?
    C9 C11 C16 C15 . . . . -178.4(2) ?
    C14 C15 C16 C11 . . . . -1.8(4) ?
    N1 C8 C17 O3 . . . . -72.08(15) ?
    C9 C8 C17 O3 . . . . 28.17(17) ?
    N1 C8 C17 C18 . . . . 168.60(12) ?
    C9 C8 C17 C18 . . . . -91.14(15) ?
    O3 C17 C18 C33 . . . . 152.85(11) ?
    C8 C17 C18 C33 . . . . -85.15(15) ?
    O3 C17 C18 C28 . . . . -77.57(14) ?
    C8 C17 C18 C28 . . . . 44.43(16) ?
    O3 C17 C18 C19 . . . . 32.43(13) ?
    C8 C17 C18 C19 . . . . 154.43(12) ?
    C33 C18 C19 N2 . . . . 113.55(13) ?
    C28 C18 C19 N2 . . . . -5.74(13) ?
    C17 C18 C19 N2 . . . . -125.67(11) ?
    C33 C18 C19 C20 . . . . -19.73(16) ?
    C28 C18 C19 C20 . . . . -139.02(12) ?
    C17 C18 C19 C20 . . . . 101.05(13) ?
    C33 C18 C19 C27 . . . . -131.46(12) ?
    C28 C18 C19 C27 . . . . 109.25(11) ?
    C17 C18 C19 C27 . . . . -10.67(13) ?
    N2 C19 C20 O5 . . . . -49.1(2) ?
    C27 C19 C20 O5 . . . . -169.04(15) ?
    C18 C19 C20 O5 . . . . 79.82(19) ?
    N2 C19 C20 C21 . . . . 132.86(13) ?
    C27 C19 C20 C21 . . . . 12.89(15) ?
    C18 C19 C20 C21 . . . . -98.24(14) ?
    O5 C20 C21 C26 . . . . 175.07(16) ?
    C19 C20 C21 C26 . . . . -6.91(17) ?
    O5 C20 C21 C22 . . . . -5.5(3) ?
    C19 C20 C21 C22 . . . . 172.56(16) ?
    C26 C21 C22 C23 . . . . 0.1(3) ?
    C20 C21 C22 C23 . . . . -179.33(17) ?
    C21 C22 C23 C24 . . . . 0.1(3) ?
    C22 C23 C24 C25 . . . . 0.0(3) ?
    C23 C24 C25 C26 . . . . -0.3(3) ?
    C22 C21 C26 C25 . . . . -0.4(2) ?
    C20 C21 C26 C25 . . . . 179.08(15) ?
    C22 C21 C26 C27 . . . . 177.83(15) ?
    C20 C21 C26 C27 . . . . -2.66(18) ?
    C24 C25 C26 C21 . . . . 0.6(3) ?
    C24 C25 C26 C27 . . . . -177.39(17) ?
    C21 C26 C27 O4 . . . . -111.30(14) ?
    C25 C26 C27 O4 . . . . 66.8(2) ?
    C21 C26 C27 O3 . . . . 126.34(13) ?
    C25 C26 C27 O3 . . . . -55.6(2) ?
    C21 C26 C27 C19 . . . . 10.76(16) ?
    C25 C26 C27 C19 . . . . -171.15(16) ?
    N2 C19 C27 O4 . . . . -18.91(16) ?
    C20 C19 C27 O4 . . . . 106.82(13) ?
    C18 C19 C27 O4 . . . . -133.69(12) ?
    N2 C19 C27 O3 . . . . 100.66(12) ?
    C20 C19 C27 O3 . . . . -133.60(12) ?
    C18 C19 C27 O3 . . . . -14.12(14) ?
    N2 C19 C27 C26 . . . . -139.71(12) ?
    C20 C19 C27 C26 . . . . -13.98(14) ?
    C18 C19 C27 C26 . . . . 105.51(12) ?
    C33 C18 C28 C29 . . . . -135.13(12) ?
    C17 C18 C28 C29 . . . . 94.62(14) ?
    C19 C18 C28 C29 . . . . -15.24(14) ?
    C18 C28 C29 N2 . . . . 30.73(14) ?
    C18 C28 C29 C30 . . . . 145.98(13) ?
    N2 C29 C30 C31 . . . . 2.24(16) ?
    C28 C29 C30 C31 . . . . -112.64(15) ?
    C29 C30 C31 C32 . . . . 23.24(18) ?
    C30 C31 C32 N2 . . . . -39.93(17) ?
    C28 C18 C33 O7 . . . . 16.1(2) ?
    C17 C18 C33 O7 . . . . 147.87(15) ?
    C19 C18 C33 O7 . . . . -97.74(18) ?
    C28 C18 C33 O6 . . . . -165.88(12) ?
    C17 C18 C33 O6 . . . . -34.09(16) ?
    C19 C18 C33 O6 . . . . 80.30(14) ?
    O1 C10 N1 C5 . . . . 2.5(3) ?
    C9 C10 N1 C5 . . . . -176.45(17) ?
    O1 C10 N1 C8 . . . . -178.7(2) ?
    C9 C10 N1 C8 . . . . 2.30(12) ?
    C6 C5 N1 C10 . . . . -12.3(3) ?
    C4 C5 N1 C10 . . . . 166.26(17) ?
    C6 C5 N1 C8 . . . . 169.41(16) ?
    C4 C5 N1 C8 . . . . -12.1(2) ?
    C17 C8 N1 C10 . . . . 117.38(13) ?
    C9 C8 N1 C10 . . . . -2.27(12) ?
    C17 C8 N1 C5 . . . . -63.8(2) ?
    C9 C8 N1 C5 . . . . 176.52(16) ?
    C20 C19 N2 C32 . . . . 36.47(18) ?
    C27 C19 N2 C32 . . . . 153.77(12) ?
    C18 C19 N2 C32 . . . . -95.22(14) ?
    C20 C19 N2 C29 . . . . 156.91(12) ?
    C27 C19 N2 C29 . . . . -85.79(13) ?
    C18 C19 N2 C29 . . . . 25.22(14) ?
    C31 C32 N2 C19 . . . . 163.18(13) ?
    C31 C32 N2 C29 . . . . 42.29(15) ?
    C30 C29 N2 C19 . . . . -157.37(12) ?
    C28 C29 N2 C19 . . . . -34.59(14) ?
    C30 C29 N2 C32 . . . . -27.70(15) ?
    C28 C29 N2 C32 . . . . 95.08(13) ?
    C7 C2 O2 C1 . . . . -13.7(3) ?
    C3 C2 O2 C1 . . . . 165.57(17) ?
    O4 C27 O3 C17 . . . . 158.04(11) ?
    C26 C27 O3 C17 . . . . -78.43(13) ?
    C19 C27 O3 C17 . . . . 35.91(14) ?
    C8 C17 O3 C27 . . . . -168.83(11) ?
    C18 C17 O3 C27 . . . . -43.58(14) ?
    O7 C33 O6 C34 . . . . 1.6(2) ?
    C18 C33 O6 C34 . . . . -176.43(14) ?
loop_
    _geom_hbond_atom_site_label_D
    _geom_hbond_atom_site_label_H
    _geom_hbond_atom_site_label_A
    _geom_hbond_site_symmetry_A
    _geom_hbond_distance_DH
    _geom_hbond_distance_HA
    _geom_hbond_distance_DA
    _geom_hbond_angle_DHA
    _geom_hbond_publ_flag
    O4 H4A N2 . 0.91(2) 1.95(2) 2.6120(16) 127.8(19) y
    C6 H6 O1 . 0.93 2.51 3.122(2) 124 y
    C9 H9 O3 . 0.98 2.38 2.8220(19) 107 ?
    C17 H17 O6 . 0.98 2.26 2.7277(17) 108 ?
    C28 H28A O7 . 0.97 2.35 2.8224(19) 109 ?
    C8 H8 O1 2_745 0.98 2.52 3.4047(19) 151 y
    C28 H28A O4 2_645 0.97 2.58 3.5069(19) 161 y
