# Supplementary material for: Methyl 11-hy­droxy-9-[1-(4-meth­oxy­phen­yl)-4-oxo-3-phenyl­azetidin-2-yl]-18-oxo-10-oxa-2-aza­penta­cyclo­[9.7.0.01,8.02,6.012,17]octa­deca-12(17),13,15-triene-8-carboxyl­ate
Source: Acta Crystallogr Sect E Struct Rep Online. 2013 Feb 23;69(Pt 3):o438–9. doi: 10.1107/S1600536813004789 (PMC3588541; doi:10.1107/S1600536813004789)
Supplement: Supplementary file 2 [file e-69-0o438-Isup2.hkl]

#
# h,k,l, Fc-squared, Fo-squared, sigma(Fo-squared) and status flag
#
data_I
_shelx_title ' 123 in P 21/c'
_shelx_refln_list_code          4
_shelx_F_calc_maximum      273.38
_exptl_crystal_F_000      1224.00
_reflns_d_resolution_high  0.7444
 
loop_
 _symmetry_equiv_pos_as_xyz
 'x, y, z'
 '-x, y+1/2, -z+1/2'
 '-x, -y, -z'
 'x, -y-1/2, z-1/2'
 
_cell_length_a    10.9030
_cell_length_b    11.8792
_cell_length_c    22.4457
_cell_angle_alpha  90.000
_cell_angle_beta   93.963
_cell_angle_gamma  90.000
 
_shelx_F_squared_multiplier     1.000
 
loop_
 _refln_index_h
 _refln_index_k
 _refln_index_l
 _refln_F_squared_calc
 _refln_F_squared_meas
 _refln_F_squared_sigma
 _refln_observed_status
   1   0   0     6763.83     6424.77     92.45 o
   2   0   0    13991.71    13417.59    230.81 o
   3   0   0     1133.88     1159.63     21.98 o
   4   0   0     1538.13     1545.84     29.22 o
   5   0   0      603.46      648.69     14.65 o
   6   0   0      949.44      853.85     18.95 o
   7   0   0      337.73      312.05     10.05 o
   8   0   0       23.76       25.58      3.79 o
   9   0   0      194.69      192.32      7.22 o
  10   0   0      278.14      261.85      8.91 o
  11   0   0      347.89      356.36     11.06 o
  12   0   0       96.76      106.70      6.81 o
  13   0   0       94.38       95.76      9.56 o
  14   0   0       36.95       45.30     10.98 o
   1   1   0     3053.60     3133.44     35.63 o
   2   1   0      645.71      635.45      7.11 o
   3   1   0    19747.70    18712.32    200.34 o
   4   1   0       11.71        4.15      2.11 o
   5   1   0       94.26      134.75      6.74 o
   6   1   0       87.29       99.21      3.71 o
   7   1   0        3.82        1.64      1.54 o
   8   1   0       25.06       33.17      2.72 o
   9   1   0      506.59      498.18      9.24 o
  10   1   0       62.34       60.31      3.84 o
  11   1   0        0.13       -2.02      2.55 o
  12   1   0       85.66       99.54      5.37 o
  13   1   0        2.26        6.90      3.67 o
  14   1   0        1.05        6.15      5.30 o
   0   2   0    74738.16    65880.79   1052.95 o
   1   2   0     1559.61     1538.11     13.57 o
   2   2   0     7542.89     7281.82     76.80 o
   3   2   0     4414.73     4466.97     44.31 o
   4   2   0      725.51      740.93     12.18 o
   5   2   0       18.81       18.97      1.67 o
   6   2   0      845.41      816.33     11.48 o
   7   2   0      297.41      331.70      6.57 o
   8   2   0       31.15       23.98      2.74 o
   9   2   0       13.92       12.48      2.54 o
  10   2   0      104.45      102.89      4.70 o
  11   2   0      168.24      162.86      7.10 o
  12   2   0       42.11       47.09      4.91 o
  13   2   0       75.73       68.33      5.22 o
  14   2   0       18.83       26.62      6.24 o
   1   3   0     8258.87     8610.22     83.86 o
   2   3   0       16.53        8.22      0.76 o
   3   3   0     4055.54     4197.15     45.31 o
   4   3   0      117.04      144.34      6.05 o
   5   3   0       45.60       36.38      4.80 o
   6   3   0     1685.18     1674.56     20.78 o
   7   3   0        5.98        0.89      1.66 o
   8   3   0       17.72       23.57      2.76 o
   9   3   0       23.15       20.03      2.88 o
  10   3   0      258.33      274.45      8.43 o
  11   3   0       16.25       22.30      4.20 o
  12   3   0       11.54       12.96      3.69 o
  13   3   0        8.47        6.11      3.80 o
  14   3   0        0.67       -3.15      3.90 o
   0   4   0     5946.34     6196.22     85.62 o
   1   4   0     3648.41     3765.37     40.58 o
   2   4   0      587.57      544.44      9.60 o
   3   4   0      291.74      333.96      4.42 o
   4   4   0     1467.55     1678.23     25.34 o
   5   4   0      826.72      920.90     11.39 o
   6   4   0     4083.47     3960.84     45.03 o
   7   4   0     1300.02     1333.51     17.70 o
   8   4   0        9.51        9.79      2.39 o
   9   4   0       17.92       23.74      4.46 o
  10   4   0       14.20       25.75      3.94 o
  11   4   0        4.53        1.72      4.16 o
  12   4   0       17.50       18.64      3.89 o
  13   4   0        4.64        5.09      3.49 o
  14   4   0       21.81       22.45      4.65 o
   1   5   0      885.60      995.71     23.89 o
   2   5   0      994.89     1085.14     12.27 o
   3   5   0       10.11       65.21      6.18 o
   4   5   0      372.57      404.94      5.97 o
   5   5   0       76.78       75.76      3.47 o
   6   5   0      775.19      783.68      9.69 o
   7   5   0     1114.41     1071.77     13.62 o
   8   5   0       91.17       94.22      5.14 o
   9   5   0      458.63      430.56      9.07 o
  10   5   0       45.01       43.61      3.97 o
  11   5   0        3.80        7.03      3.40 o
  12   5   0        5.23        8.68      3.73 o
  13   5   0        1.98        6.31      4.98 o
   0   6   0     6131.01     6479.43    119.98 o
   1   6   0      339.64      402.42      5.54 o
   2   6   0     2952.03     3204.11     53.12 o
   3   6   0       23.48       12.36      4.80 o
   4   6   0      280.86      317.52      4.83 o
   5   6   0      231.56      235.87      4.24 o
   6   6   0       43.76       53.33      2.47 o
   7   6   0      858.30      836.05     11.50 o
   8   6   0      181.70      184.06      5.78 o
   9   6   0       51.10       48.78      4.81 o
  10   6   0       30.23       25.45      3.71 o
  11   6   0        0.02       -0.14      4.48 o
  12   6   0       97.08      103.71      7.88 o
  13   6   0       49.66       58.40      8.48 o
   1   7   0     1929.26     2052.32     21.74 o
   2   7   0        6.26        4.09      1.14 o
   3   7   0     1557.76     1484.73     26.09 o
   4   7   0       16.26       23.03      1.99 o
   5   7   0        0.31       -1.28      1.28 o
   6   7   0      329.46      319.39      5.08 o
   7   7   0      204.27      202.49      5.72 o
   8   7   0       72.72       81.09      5.18 o
   9   7   0        5.34        5.87      4.04 o
  10   7   0       23.37       14.24      5.38 o
  11   7   0       13.09        9.05      5.01 o
  12   7   0       68.00       83.22      7.75 o
  13   7   0       25.47       25.94      9.27 o
   0   8   0       18.99       18.81      2.17 o
   1   8   0       79.13       82.47      3.43 o
   2   8   0     1096.05     1114.12     17.95 o
   3   8   0        3.31        5.32      1.91 o
   4   8   0        3.87        2.28      1.66 o
   5   8   0        1.31        0.66      1.70 o
   6   8   0       32.04       31.34      3.48 o
   7   8   0      305.46      299.88      9.59 o
   8   8   0      359.77      359.15     13.95 o
   9   8   0      121.52      117.17      7.35 o
  10   8   0      133.93      119.61      7.94 o
  11   8   0       19.42       23.86      5.64 o
  12   8   0       52.09       53.90      8.48 o
   1   9   0       28.64       38.29      2.90 o
   2   9   0      213.55      193.02      6.44 o
   3   9   0       53.25       43.11      3.41 o
   4   9   0      702.01      704.61     12.56 o
   5   9   0      503.83      502.56     12.67 o
   6   9   0      433.03      395.63     11.62 o
   7   9   0       86.77       83.60      5.65 o
   8   9   0       54.86       61.97      8.62 o
   9   9   0       21.81       12.39      4.67 o
  10   9   0        0.31       -0.85      4.54 o
  11   9   0       38.85       48.76      7.45 o
  12   9   0        6.75        0.69      9.61 o
   0  10   0      718.97      647.97     24.02 o
   1  10   0       45.47       40.07      8.92 o
   2  10   0      175.45      178.64     12.36 o
   3  10   0        3.01        1.54      2.24 o
   4  10   0      204.27      198.45      6.72 o
   5  10   0      141.81      126.72      6.86 o
   6  10   0        1.66       -0.31      4.29 o
   7  10   0        4.73        3.29      4.59 o
   8  10   0        2.00       -5.49      5.49 o
   9  10   0        2.03        1.85      5.57 o
  10  10   0        9.14        5.34      6.54 o
  11  10   0       82.79       88.55     15.10 o
   1  11   0      620.78      581.31     16.74 o
   2  11   0       83.94       89.49      7.03 o
   3  11   0       31.18       39.81      5.44 o
   4  11   0       20.42       28.89      5.57 o
   5  11   0        8.05        4.80      4.37 o
   6  11   0       85.74       95.31     10.30 o
   7  11   0       62.99       69.75      8.00 o
   8  11   0       28.14       25.09      7.03 o
   9  11   0        0.12        3.79      6.05 o
  10  11   0       40.88       43.28      8.48 o
   0  12   0      122.89      135.91     12.36 o
   1  12   0       16.33       27.49      5.57 o
   2  12   0      568.48      574.73     17.23 o
   3  12   0        1.15        3.43      6.86 o
   4  12   0       15.62       21.97      8.24 o
   5  12   0       66.66       84.43     11.67 o
   6  12   0        3.25        4.80      7.55 o
   7  12   0       23.52       44.62     10.98 o
   8  12   0       89.26       77.56     13.04 o
   9  12   0       49.20       54.23     12.36 o
   1  13   0       23.60       42.43      8.92 o
   2  13   0       33.89       19.22      8.24 o
   3  13   0       80.38       74.82     10.98 o
   4  13   0       33.11       28.14      9.61 o
   5  13   0        0.00       -6.86      6.86 o
   6  13   0       80.39       67.95     12.36 o
   7  13   0       87.61       94.04     14.41 o
   8  13   0        0.91       -6.86      8.24 o
   0  14   0       44.11       30.20      9.61 o
   1  14   0        7.69        6.86      7.55 o
   2  14   0      153.88      138.65     14.41 o
   3  14   0       63.39       69.33     11.67 o
   4  14   0       37.32       39.81     10.98 o
   5  14   0       53.10       68.64     13.04 o
   6  14   0       22.54        4.80      8.92 o
   1  15   0        0.34       -4.12      7.55 o
   2  15   0       49.64       64.52     12.36 o
   3  15   0       19.26       26.08     10.30 o
   4  15   0        8.52       13.73     10.30 o
 -14   1   1        0.33        0.69      5.27 o
 -13   1   1       18.80       17.24      4.00 o
 -12   1   1        7.16        7.49      2.95 o
 -11   1   1       26.88       26.35      3.30 o
 -10   1   1       24.47       28.38      3.05 o
  -9   1   1        6.15        6.10      2.34 o
  -8   1   1      271.27      268.37      6.27 o
  -7   1   1       70.72       72.38      3.15 o
  -6   1   1      359.31      367.85      6.58 o
  -5   1   1      197.72      194.39      4.86 o
  -4   1   1       38.79       37.09      1.70 o
  -3   1   1      361.44      323.55      4.94 o
  -2   1   1       40.85       49.24      1.56 o
  -1   1   1     3763.07     3805.33     41.32 o
   0   1   1     1207.02     1293.56     18.27 o
   1   1   1      392.23      357.76      3.92 o
   2   1   1        7.92        7.67      0.85 o
   3   1   1    13432.52    12567.59    134.88 o
   4   1   1     2206.14     2251.39     25.81 o
   5   1   1      526.55      555.90      9.24 o
   6   1   1        0.01       -1.27      1.27 o
   7   1   1       32.04       27.83      2.54 o
   8   1   1      143.06      144.06      5.03 o
   9   1   1      325.12      339.23      7.39 o
  10   1   1      174.14      169.60     10.43 o
  11   1   1       24.21       13.98      3.25 o
  12   1   1        7.43        6.71      3.37 o
  13   1   1       72.10       79.17      6.52 o
  14   1   1        1.96        2.12      5.47 o
 -14   2   1        2.80       -2.49      4.25 o
 -13   2   1       28.97       26.04      4.31 o
 -12   2   1        2.15        5.64      3.27 o
 -11   2   1      237.03      244.18      6.64 o
 -10   2   1      162.39      167.64      5.78 o
  -9   2   1       23.61       22.88      2.76 o
  -8   2   1        0.13       -1.75      1.75 o
  -7   2   1       13.61       18.13      2.43 o
  -6   2   1     3792.62     3608.50     41.20 o
  -5   2   1       68.15       57.97      2.41 o
  -4   2   1     1664.14     1781.96     20.91 o
  -3   2   1       69.74       81.25      5.22 o
  -2   2   1     5106.78     5082.76     54.08 o
  -1   2   1     9705.60     9733.68     87.14 o
   0   2   1      432.71      412.30      5.61 o
   1   2   1    16418.91    15225.96    200.45 o
   2   2   1      205.60      229.59      3.01 o
   3   2   1     1890.60     1680.48     17.59 o
   4   2   1     2249.78     2309.60     29.91 o
   5   2   1       56.35       67.38     10.22 o
   6   2   1      740.60      789.48     11.17 o
   7   2   1      215.08      225.10      5.22 o
   8   2   1      129.44      126.43      4.75 o
   9   2   1       35.50       35.27      3.08 o
  10   2   1        4.34        3.85      2.62 o
  11   2   1       96.47       93.19      5.76 o
  12   2   1        7.57        6.91      3.48 o
  13   2   1        0.19       -0.58      3.63 o
  14   2   1       15.87       13.11      4.91 o
 -14   3   1       11.45       14.38      4.71 o
 -13   3   1        0.07       -3.28      4.79 o
 -12   3   1       13.53        7.72      3.58 o
 -11   3   1        2.60       -0.19      3.10 o
 -10   3   1      187.57      210.34      8.89 o
  -9   3   1       26.30       37.43      3.54 o
  -8   3   1     1682.28     1628.84     21.25 o
  -7   3   1       23.97       17.75      2.21 o
  -6   3   1      197.62      244.22     20.65 o
  -5   3   1      548.75      547.85      8.30 o
  -4   3   1      328.17      372.73      6.62 o
  -3   3   1     6772.25     6724.28     71.59 o
  -2   3   1      216.82      232.48      3.77 o
  -1   3   1     7868.66     7918.00     77.12 o
   0   3   1     6259.49     6417.15     58.48 o
   1   3   1     1758.83     1886.27     17.51 o
   2   3   1      720.62      644.78      6.76 o
   3   3   1     9143.65     9200.43     83.88 o
   4   3   1     2997.46     3071.34     31.39 o
   5   3   1      956.96     1024.07     12.13 o
   6   3   1      101.56      125.53     12.28 o
   7   3   1        0.43        1.14      1.75 o
   8   3   1      483.76      482.82      8.68 o
   9   3   1      630.70      576.63     10.15 o
  10   3   1      960.46      928.44     19.34 o
  11   3   1       41.19       37.28      4.46 o
  12   3   1        5.90        4.17      3.29 o
  13   3   1       26.11       24.16      3.95 o
  14   3   1       28.12       39.54      4.96 o
 -14   4   1        0.00       -0.91      4.04 o
 -13   4   1        2.19        0.20      3.36 o
 -12   4   1        1.50        4.60      3.50 o
 -11   4   1       75.71       64.20      6.04 o
 -10   4   1       63.29       62.42      5.55 o
  -9   4   1      146.71      131.33      5.00 o
  -8   4   1       87.54       78.93      3.77 o
  -7   4   1        3.58        0.69      2.57 o
  -6   4   1      724.12      894.37     42.01 o
  -4   4   1        4.01       44.43     22.65 o
  -3   4   1      474.20      504.84      7.19 o
  -2   4   1     1981.16     2155.21     20.47 o
  -1   4   1      135.49      125.46      2.81 o
   0   4   1      561.89      641.55      8.30 o
   1   4   1      955.42     1084.09     15.31 o
   2   4   1     1799.59     1922.11     19.77 o
   3   4   1      126.39      170.47      2.86 o
   4   4   1     6081.25     6375.79     58.95 o
   5   4   1       13.24        9.47      1.43 o
   6   4   1      594.48      629.20      8.20 o
   7   4   1      343.14      365.07      6.92 o
   8   4   1      393.29      404.69     10.06 o
   9   4   1        9.82       12.58      2.89 o
  10   4   1        0.25        9.41      3.10 o
  11   4   1       19.25       13.38      3.40 o
  12   4   1        0.41        1.85      5.10 o
  13   4   1       23.44       20.23      4.32 o
  14   4   1        5.08        4.55      5.41 o
 -13   5   1       19.96       21.71      4.28 o
 -12   5   1        1.91        7.85      3.73 o
 -11   5   1       51.04       42.65      4.68 o
 -10   5   1       13.29       12.40      3.54 o
  -9   5   1        1.54        8.70      3.25 o
  -8   5   1      116.14      124.46      4.58 o
  -7   5   1      122.84      145.05     13.82 o
  -6   5   1      382.28      395.29      7.19 o
  -5   5   1     1482.13     1537.61     21.13 o
  -4   5   1      461.74      431.00      5.81 o
  -3   5   1      419.18      428.80      5.51 o
  -2   5   1      173.78      181.93      6.44 o
  -1   5   1      120.02      161.85      4.63 o
   0   5   1      941.24     1002.32     11.22 o
   1   5   1      948.49     1145.43     15.47 o
   2   5   1      221.22      253.36      4.29 o
   3   5   1     7102.02     7809.22     76.95 o
   4   5   1      211.52      234.48      8.02 o
   5   5   1       16.10       19.71      6.26 o
   6   5   1        5.59       10.91      2.68 o
   7   5   1       50.78       48.77      2.67 o
   8   5   1      145.36      144.05      5.09 o
   9   5   1      334.79      303.89      7.53 o
  10   5   1      311.72      316.12      8.11 o
  11   5   1      112.12      114.03      5.51 o
  12   5   1      112.49      114.03      5.95 o
  13   5   1       42.61       48.30      9.27 o
 -13   6   1        3.95       10.70      5.27 o
 -12   6   1        0.44        4.08      4.84 o
 -11   6   1       11.85        6.29      3.57 o
 -10   6   1      126.64      124.42      5.46 o
  -9   6   1       26.14       31.00      3.42 o
  -8   6   1        0.40        6.29      2.64 o
  -7   6   1      533.35      509.83     15.27 o
  -6   6   1       77.60       94.40      3.70 o
  -5   6   1      806.06      827.66      9.77 o
  -4   6   1     1131.69     1122.19     12.19 o
  -3   6   1     8060.67     8594.34     83.52 o
  -2   6   1        1.54        2.78      1.31 o
  -1   6   1      421.26      403.44      5.57 o
   0   6   1       59.06      105.48      4.39 o
   1   6   1      285.39      299.35      9.75 o
   2   6   1       74.28      168.61     15.75 o
   3   6   1     2289.75     2260.76     23.75 o
   4   6   1      473.30      523.44      7.32 o
   5   6   1       39.07       50.66      1.91 o
   6   6   1      476.81      441.32      5.99 o
   7   6   1        9.71        6.49      2.51 o
   8   6   1      218.56      209.50      6.05 o
   9   6   1      164.29      163.17      5.91 o
  10   6   1        1.88       -3.41      3.41 o
  11   6   1        1.15        0.15      4.32 o
  12   6   1        4.68        6.86      5.38 o
  13   6   1       27.53       15.79      7.28 o
 -13   7   1        1.05        1.54      5.41 o
 -12   7   1        4.39        2.21      5.52 o
 -11   7   1       43.03       40.89      6.02 o
 -10   7   1        0.32       -3.96      3.96 o
  -9   7   1        1.21        1.70      3.38 o
  -8   7   1       43.12       43.27      3.59 o
  -7   7   1      145.85      151.34      5.06 o
  -6   7   1        0.35       -0.16      1.51 o
  -5   7   1       47.12       51.14      2.26 o
  -4   7   1      198.59      201.78      4.07 o
  -3   7   1      343.77      410.38     10.59 o
  -2   7   1      717.15      743.54     10.05 o
  -1   7   1       51.07       69.57      4.74 o
   0   7   1       67.76       69.80      2.59 o
   1   7   1       25.04       27.51      1.81 o
   2   7   1        1.67       -0.91      1.02 o
   3   7   1       24.71       56.21      4.16 o
   4   7   1       81.21      111.68      6.43 o
   5   7   1       12.06       13.21      2.30 o
   6   7   1      119.99      160.72      9.38 o
   7   7   1        7.27        9.47      2.42 o
   8   7   1      124.55      124.62      7.05 o
   9   7   1       48.55       45.73      5.35 o
  10   7   1       14.28        8.19      4.62 o
  11   7   1        1.00       -0.24      4.96 o
  12   7   1       50.45       72.65      7.71 o
  13   7   1        1.36        2.06      6.80 o
 -12   8   1       39.35       38.61      9.95 o
 -11   8   1        8.14        8.53      5.07 o
 -10   8   1        0.96        4.58      4.36 o
  -9   8   1        1.29        4.79      4.14 o
  -8   8   1      155.75      142.30      7.45 o
  -7   8   1       27.09       32.71      4.32 o
  -6   8   1      559.93      547.00     10.98 o
  -5   8   1      121.60      113.35      4.44 o
  -4   8   1       57.96       54.18      2.36 o
  -3   8   1      119.77       92.86      8.81 o
  -2   8   1       71.38      117.37      7.96 o
  -1   8   1       24.23       41.23      2.05 o
   0   8   1      608.94      630.29      8.22 o
   1   8   1      538.96      581.03     10.95 o
   2   8   1      637.60      667.68     16.39 o
   3   8   1      100.73       79.64      3.75 o
   4   8   1       77.82       85.90      4.54 o
   5   8   1        3.48        3.41      1.95 o
   6   8   1      231.64      216.36      6.84 o
   7   8   1       21.88       28.28      4.99 o
   8   8   1      376.59      363.96     11.39 o
   9   8   1       33.69       33.48      5.27 o
  10   8   1        0.61       -3.84      4.18 o
  11   8   1        0.72        1.12      4.82 o
  12   8   1        0.00       11.67      6.80 o
 -12   9   1       50.15       50.61      8.48 o
 -11   9   1        5.87       -1.96      5.03 o
 -10   9   1        0.09       -4.08      4.08 o
  -9   9   1        5.65        6.76      4.32 o
  -8   9   1       25.81       31.08      5.29 o
  -7   9   1        9.96        9.88      4.11 o
  -6   9   1       65.46       49.56      9.03 o
  -5   9   1        1.26       -1.05      2.49 o
  -4   9   1       96.54      112.36      5.25 o
  -3   9   1      576.97      595.75     12.65 o
  -2   9   1      553.18      568.03     10.33 o
  -1   9   1      701.75      683.19     11.61 o
   0   9   1       34.21       40.41      2.19 o
   1   9   1      648.89      643.01     11.12 o
   2   9   1      283.98      260.09      7.87 o
   3   9   1       16.44       22.37      4.46 o
   4   9   1       79.27       87.74      4.40 o
   5   9   1      221.03      199.69     10.21 o
   6   9   1       39.10       36.29      4.72 o
   7   9   1      108.55       91.99      5.25 o
   8   9   1       28.55       14.82      4.14 o
   9   9   1        7.90        9.22      4.49 o
  10   9   1       23.66       13.87      5.12 o
  11   9   1       46.37       52.02      6.65 o
  12   9   1        0.21        1.37      8.92 o
 -11  10   1       31.45       39.13     11.67 o
 -10  10   1        4.16        5.49      6.31 o
  -9  10   1        0.33        7.96      6.05 o
  -8  10   1        3.42       -4.59      4.59 o
  -7  10   1        0.04       -4.12      4.37 o
  -6  10   1      129.80      121.18      8.74 o
  -5  10   1      291.17      252.84     24.02 o
  -4  10   1        9.10        7.41      2.57 o
  -3  10   1       64.34       69.68      4.85 o
  -2  10   1     1253.05     1233.05     35.05 o
  -1  10   1       17.45        7.14      6.18 o
   0  10   1        2.15        7.10      3.83 o
   1  10   1      826.51      859.28     14.20 o
   2  10   1     4611.46     4730.28    102.11 o
   3  10   1      825.18      850.71     24.97 o
   4  10   1      831.96      805.60     17.01 o
   5  10   1       53.37       52.70      5.15 o
   6  10   1        1.31       -3.20      3.57 o
   7  10   1        1.38       -0.69      4.85 o
   8  10   1        1.52        4.09      5.08 o
   9  10   1       10.14        7.21      6.31 o
  10  10   1       32.23       36.38      8.00 o
  11  10   1       68.60       85.11     14.41 o
 -10  11   1       10.19       11.85     12.70 o
  -9  11   1       68.71       86.40     10.64 o
  -8  11   1        4.31        0.93      5.57 o
  -7  11   1        4.88        7.55      5.34 o
  -6  11   1       15.27       17.39     12.70 o
  -5  11   1       38.42       35.29      6.05 o
  -4  11   1       10.69        8.92      6.18 o
  -3  11   1        1.59        4.25      3.79 o
  -2  11   1      107.59       85.36      6.74 o
  -1  11   1      131.63      142.09      8.48 o
   0  11   1      555.76      542.73     19.56 o
   1  11   1      406.87      403.39     13.56 o
   2  11   1       13.15        8.24      4.29 o
   3  11   1      307.11      318.49     18.53 o
   4  11   1       18.41       14.87      4.08 o
   5  11   1      109.68      100.74      8.13 o
   6  11   1        0.26        4.35      3.96 o
   7  11   1       29.22       36.75      7.03 o
   8  11   1       13.05       11.33      6.31 o
   9  11   1       79.61       67.99      8.97 o
  10  11   1       34.97       40.23      8.74 o
  -9  12   1       15.22        0.00      8.92 o
  -8  12   1       50.86       49.42     11.67 o
  -7  12   1      116.57      122.87     14.41 o
  -6  12   1        0.35        5.49      7.55 o
  -5  12   1       69.48       76.88     10.98 o
  -4  12   1       86.21      103.65     12.36 o
  -3  12   1       90.98       90.61     10.98 o
  -2  12   1        1.49        5.31     12.01 o
  -1  12   1      379.09      382.21     13.83 o
   0  12   1      150.74      146.56      9.22 o
   1  12   1      123.16      128.96      8.48 o
   2  12   1      175.69      180.80      9.67 o
   3  12   1        0.09        6.18      6.86 o
   4  12   1       32.81       37.75      9.61 o
   5  12   1       15.43       13.04      8.24 o
   6  12   1        4.68        6.18      7.55 o
   7  12   1       12.23        3.43      8.24 o
   8  12   1       10.90       10.32      6.54 o
   9  12   1        1.48        2.14      6.54 o
  -8  13   1       27.41       24.71     10.30 o
  -7  13   1       41.56       52.17     11.67 o
  -6  13   1        8.28       15.10      8.92 o
  -5  13   1       41.57       35.01     10.30 o
  -4  13   1       43.43       30.20      9.61 o
  -3  13   1       24.72       39.81      9.61 o
  -2  13   1       62.36       49.87      6.74 o
  -1  13   1      169.98      146.29      9.22 o
   0  13   1        0.10       -3.09      4.37 o
   1  13   1      188.90      193.32     10.43 o
   2  13   1        0.45       -4.80      6.86 o
   3  13   1        1.30        2.06      7.55 o
   4  13   1       26.47       20.59      9.61 o
   5  13   1        0.24        8.24      8.92 o
   6  13   1       39.64       34.32     10.98 o
   7  13   1       42.43       72.76     13.04 o
   8  13   1       97.04       89.92     14.41 o
  -6  14   1       13.54       36.38     10.98 o
  -5  14   1        6.62        6.18      8.92 o
  -4  14   1        1.18        1.37      8.24 o
  -3  14   1       18.04       17.85      8.92 o
  -2  14   1        1.10       17.16      8.24 o
  -1  14   1       57.82       61.49     10.30 o
   0  14   1      108.25      123.22      9.27 o
   1  14   1        2.11       15.79      8.92 o
   2  14   1       29.47       27.46      9.61 o
   3  14   1       18.84       13.04      9.61 o
   4  14   1        3.36       -2.75      8.24 o
   5  14   1       18.11       37.07     10.98 o
   6  14   1       44.58       36.38     11.67 o
  -4  15   1       23.94       15.79     10.30 o
  -3  15   1       45.37       32.95     10.98 o
  -2  15   1        2.91       10.98      8.92 o
  -1  15   1        1.66        2.06      7.55 o
   0  15   1       68.09       70.70     12.36 o
   1  15   1       70.58       61.09     11.67 o
   2  15   1      205.48      188.76     17.85 o
   3  15   1        7.08        0.69      8.24 o
   4  15   1       25.82       14.41     10.30 o
 -14   0   2       25.50       28.14     10.30 o
 -13   0   2       12.25        6.91      5.97 o
 -12   0   2      139.02      151.75     12.63 o
 -11   0   2      884.59      898.78     19.06 o
 -10   0   2        0.08        3.24      3.38 o
  -9   0   2       45.94       39.38      4.63 o
  -8   0   2       19.77       31.89      3.65 o
  -7   0   2        0.01       -0.21      1.96 o
  -6   0   2     2235.02     2207.28     35.22 o
  -5   0   2      262.62      228.66      5.87 o
  -4   0   2      601.04      533.09      9.56 o
  -3   0   2     1523.47     1453.34     21.71 o
  -2   0   2    24901.79    22591.73    367.40 o
  -1   0   2      220.30      202.18      4.37 o
   0   0   2    23635.16    21166.70    259.10 o
   1   0   2      189.23      193.97      2.92 o
   2   0   2    63926.95    57619.14    989.85 o
   3   0   2    35791.01    34395.57    468.45 o
   4   0   2       54.60       55.15      5.23 o
   5   0   2     2231.47     2480.64     46.12 o
   6   0   2     3048.49     3097.51     57.26 o
   7   0   2      236.92      243.75      8.74 o
   8   0   2        6.51        4.54      2.91 o
   9   0   2      443.40      438.99     15.79 o
  10   0   2      298.54      264.01     17.50 o
  11   0   2       39.75       38.36      5.32 o
  12   0   2       20.60        8.65      5.57 o
  13   0   2       55.06       61.29      8.58 o
  14   0   2       21.82       13.80      6.54 o
 -14   1   2        7.62        6.43      5.37 o
 -13   1   2       97.52      100.41      5.86 o
 -12   1   2       16.84       13.26      3.09 o
 -11   1   2       20.52       22.53      3.14 o
 -10   1   2      109.33      101.72      4.45 o
  -9   1   2      138.40      138.73      4.50 o
  -8   1   2      374.69      412.94      7.25 o
  -7   1   2       14.34        9.37      1.81 o
  -6   1   2       30.92       41.41      3.14 o
  -5   1   2       34.60       57.97      4.29 o
  -4   1   2      198.36      199.50      3.90 o
  -3   1   2     4696.05     4479.33     54.24 o
  -2   1   2     3538.98     3356.28     40.65 o
  -1   1   2    20605.30    18772.45    217.32 o
   0   1   2    16168.97    15226.19    122.49 o
   1   1   2      868.76      925.96      9.12 o
   2   1   2    13078.16    12824.12    109.55 o
   3   1   2    16363.87    15562.20    150.68 o
   4   1   2     4343.78     4273.10     47.30 o
   5   1   2      340.09      384.46      6.42 o
   6   1   2        0.00       -1.36      1.36 o
   7   1   2      147.09      154.81      4.83 o
   8   1   2       28.43       38.13      2.99 o
   9   1   2      161.37      144.44      5.65 o
  10   1   2        1.85        4.08      2.57 o
  11   1   2        1.49       -3.09      3.09 o
  12   1   2       41.84       39.24      4.21 o
  13   1   2        9.40        4.56      4.21 o
  14   1   2       41.46       41.65      7.23 o
 -14   2   2        6.06        7.48      6.44 o
 -13   2   2        1.15       -0.89      3.46 o
 -12   2   2       30.53       38.73      4.23 o
 -11   2   2      239.51      251.76      8.03 o
 -10   2   2      127.72      129.07      4.77 o
  -9   2   2       53.52       57.65      3.58 o
  -8   2   2       23.94       19.63      2.56 o
  -7   2   2       47.32       52.69      3.69 o
  -6   2   2      171.52      352.42     14.76 o
  -5   2   2      131.69      105.72      3.25 o
  -4   2   2     2703.67     2635.33     33.08 o
  -3   2   2     1536.60     1480.01     19.23 o
  -2   2   2     5039.81     5361.66     64.28 o
  -1   2   2     3910.92     3910.90     42.50 o
   0   2   2     2835.70     2768.07     22.84 o
   1   2   2     4807.37     4682.45     46.79 o
   2   2   2    18257.13    17851.95    176.64 o
   3   2   2     7315.14     7441.06     74.27 o
   4   2   2     3184.48     3327.46     37.44 o
   5   2   2      584.62      676.88     11.54 o
   6   2   2      489.91      454.44      7.65 o
   7   2   2        0.29        2.02      1.81 o
   8   2   2       57.01       65.43      3.36 o
   9   2   2       36.04       43.88      4.40 o
  10   2   2       83.29       71.92      4.93 o
  11   2   2       16.39        9.44      6.04 o
  12   2   2        7.10        5.91      3.33 o
  13   2   2        4.22        1.74      3.64 o
  14   2   2        2.11        3.58      6.64 o
 -14   3   2        6.50       10.94      4.64 o
 -13   3   2        0.35        3.14      3.61 o
 -12   3   2        7.42        0.42      3.27 o
 -11   3   2       27.22       24.39      3.72 o
 -10   3   2      119.20      125.06      4.75 o
  -9   3   2      175.61      161.37      5.47 o
  -8   3   2      219.76      238.20     13.32 o
  -7   3   2      117.92      108.57      4.06 o
  -6   3   2       34.82       28.71      3.60 o
  -5   3   2     4211.06     4391.79     54.28 o
  -4   3   2       11.16       23.20      4.01 o
  -3   3   2     6038.87     5929.30     71.45 o
  -2   3   2     1867.05     1874.62     23.53 o
  -1   3   2     1765.63     1682.62     14.94 o
   0   3   2      372.37      360.70      3.51 o
   1   3   2    10056.27     9739.13    115.73 o
   2   3   2     1370.32     1272.22     12.51 o
   3   3   2       16.55       16.90      1.14 o
   4   3   2     1269.69     1250.46     13.00 o
   5   3   2      667.28      692.09      8.22 o
   6   3   2      756.91      849.40     10.09 o
   7   3   2      271.31      292.93      8.34 o
   8   3   2      591.47      541.18      9.91 o
   9   3   2      227.25      234.12      9.51 o
  10   3   2       13.91       13.44      3.23 o
  11   3   2        7.29        5.01      3.05 o
  12   3   2        8.17        3.31      3.38 o
  13   3   2       17.18       19.43      4.20 o
  14   3   2        9.56        9.99      5.04 o
 -14   4   2        2.48       -1.56      3.90 o
 -13   4   2       35.88       39.84      4.68 o
 -12   4   2       41.41       45.02      4.54 o
 -11   4   2        0.05       -2.98      2.98 o
 -10   4   2        8.03        3.63      2.66 o
  -9   4   2       65.62       66.00      3.92 o
  -8   4   2      432.34      408.25      8.03 o
  -7   4   2        7.66        9.80      2.22 o
  -6   4   2       34.19       73.64      9.95 o
  -5   4   2        3.16        5.17      1.66 o
  -4   4   2       55.38       66.76      2.87 o
  -3   4   2      753.17      768.29     11.25 o
  -2   4   2     1566.57     1647.54     25.14 o
  -1   4   2     3846.09     3817.17     46.51 o
   0   4   2      887.56      918.35      8.69 o
   1   4   2      771.81      880.78     21.95 o
   2   4   2      505.12      488.57      6.00 o
   3   4   2      111.91      114.46      5.33 o
   4   4   2       48.31       62.79      2.90 o
   5   4   2        3.06       12.59      3.43 o
   6   4   2      240.25      230.30      5.06 o
   7   4   2      799.69      837.66     10.50 o
   8   4   2        5.68        9.16      2.57 o
   9   4   2       13.79       16.20      2.93 o
  10   4   2        6.06        2.50      2.86 o
  11   4   2        0.50        2.16      3.12 o
  12   4   2        0.09        7.33      3.59 o
  13   4   2        4.96        7.75      4.00 o
  14   4   2        0.21       -2.75      9.61 o
 -13   5   2        9.25        6.64      3.87 o
 -12   5   2        2.93        5.18      3.58 o
 -11   5   2        0.99        3.44      3.96 o
 -10   5   2       19.18       18.40      3.75 o
  -9   5   2      185.95      187.91      7.57 o
  -8   5   2        8.18        8.13      2.40 o
  -7   5   2     1109.44     1030.87     14.71 o
  -6   5   2       13.56       18.49      4.64 o
  -5   5   2      164.87      240.47      8.22 o
  -4   5   2     3290.40     3399.41     42.75 o
  -3   5   2      351.40      417.27      5.49 o
  -2   5   2     1302.95     1392.82     16.24 o
  -1   5   2      146.82      150.94      4.86 o
   0   5   2       85.86       98.16      1.83 o
   1   5   2      584.62      623.37      7.35 o
   2   5   2      100.17      117.01      2.35 o
   3   5   2       12.41       24.71      4.80 o
   4   5   2     1492.09     1519.19     14.41 o
   5   5   2     2012.59     2065.14     19.27 o
   6   5   2     1187.45     1201.16     13.50 o
   7   5   2       12.54       13.93      2.29 o
   8   5   2       46.54       57.90      3.59 o
   9   5   2        1.20        5.38      2.78 o
  10   5   2      102.79       98.31      4.98 o
  11   5   2       19.17       17.18      3.70 o
  12   5   2       14.92       23.34      5.55 o
  13   5   2        0.09        1.37      6.31 o
 -13   6   2       37.28       38.76      7.37 o
 -12   6   2       23.69       23.96      4.93 o
 -11   6   2       19.59       18.68      3.87 o
 -10   6   2        0.06       -0.26      2.98 o
  -9   6   2      117.53      120.97      5.79 o
  -8   6   2      117.73      105.84      4.52 o
  -7   6   2       71.67       81.21      6.41 o
  -6   6   2      493.11      508.80      8.55 o
  -5   6   2      401.25      393.84      7.98 o
  -4   6   2     1112.87     1179.57     14.89 o
  -3   6   2     1232.27     1441.67     37.36 o
  -2   6   2     1010.45     1128.59     22.41 o
  -1   6   2       39.63       42.24      1.76 o
   0   6   2      230.38      268.34      6.23 o
   1   6   2      169.91      190.01      6.02 o
   2   6   2     1276.81     1435.34     15.65 o
   3   6   2       13.95       18.37      2.08 o
   4   6   2      508.57      538.01      6.83 o
   5   6   2       18.80       17.26      1.39 o
   6   6   2       32.10       49.05      3.38 o
   7   6   2      153.19      143.51      4.79 o
   8   6   2       40.76       43.25      3.31 o
   9   6   2       30.47       23.64      3.31 o
  10   6   2      113.01       93.64      6.91 o
  11   6   2       20.59        7.90      7.52 o
  12   6   2        8.33        9.35      5.47 o
  13   6   2        2.44       13.04      6.80 o
 -13   7   2       14.04        7.47      7.62 o
 -12   7   2        0.01        6.36      4.50 o
 -11   7   2       12.93       16.07      5.35 o
 -10   7   2       43.22       49.66      5.84 o
  -9   7   2      548.59      574.58     10.96 o
  -8   7   2      339.73      355.31      8.03 o
  -7   7   2       58.29       53.77      2.82 o
  -6   7   2       66.30       59.87      3.14 o
  -5   7   2      380.88      360.04      6.07 o
  -4   7   2      227.94      239.02      4.61 o
  -3   7   2      418.48      424.82      8.16 o
  -2   7   2       42.71       39.93      2.17 o
  -1   7   2      364.25      368.39      5.48 o
   0   7   2      643.16      672.36      8.36 o
   1   7   2      289.65      334.18      7.54 o
   2   7   2      267.15      274.29      6.84 o
   3   7   2       43.84       38.23      2.91 o
   4   7   2      565.57      563.05      7.08 o
   5   7   2      321.75      337.31      5.25 o
   6   7   2     1292.30     1238.07     17.52 o
   7   7   2      288.01      262.18      8.51 o
   8   7   2      387.03      360.50      9.69 o
   9   7   2       17.43        9.93      4.18 o
  10   7   2       39.28       44.16      5.84 o
  11   7   2       44.47       50.90      6.55 o
  12   7   2      246.18      280.45     12.13 o
  13   7   2       54.12      100.22     14.41 o
 -12   8   2        7.62        1.10      5.73 o
 -11   8   2       14.46       16.75      6.25 o
 -10   8   2       70.41       62.54      6.42 o
  -9   8   2       63.48       66.55      6.24 o
  -8   8   2      156.75      156.22      7.85 o
  -7   8   2      135.20      119.08      5.52 o
  -6   8   2       82.02       68.84      3.02 o
  -5   8   2      123.85      121.21      4.09 o
  -4   8   2      154.76      144.11      4.00 o
  -3   8   2       11.84       11.26      1.88 o
  -2   8   2      140.28      157.50      5.45 o
  -1   8   2       10.01        5.62      1.34 o
   0   8   2      439.17      415.62      6.07 o
   1   8   2      157.09      168.80      5.02 o
   2   8   2       96.84      119.32      4.60 o
   3   8   2      112.51      112.83      5.37 o
   4   8   2      913.65      911.92     14.75 o
   5   8   2        1.90       -0.14      2.24 o
   6   8   2       38.99       41.34      3.83 o
   7   8   2       41.31       41.44      4.05 o
   8   8   2       15.27       24.63      4.72 o
   9   8   2       19.95       19.42      4.72 o
  10   8   2        1.81       -3.51      4.87 o
  11   8   2       21.06       25.41      8.58 o
  12   8   2        0.63        2.52      6.54 o
 -12   9   2        5.84       13.14      7.03 o
 -11   9   2       47.44       49.84      6.82 o
 -10   9   2        6.38        7.02      4.82 o
  -9   9   2        2.69       -1.63      6.21 o
  -8   9   2      236.69      265.56      9.59 o
  -7   9   2      206.67      209.92      8.38 o
  -6   9   2      102.68       91.64      6.71 o
  -5   9   2       50.43       54.08      4.66 o
  -4   9   2        3.01        5.42      2.83 o
  -3   9   2      148.02      175.19      4.87 o
  -2   9   2       73.93       83.14      3.40 o
  -1   9   2      392.62      401.15      6.80 o
   0   9   2      134.38      127.59      3.81 o
   1   9   2       54.10       47.36      3.16 o
   2   9   2     1160.49     1104.99     16.94 o
   3   9   2      607.57      601.72     11.27 o
   4   9   2      114.72      123.01      6.34 o
   5   9   2      174.97      160.27      7.53 o
   6   9   2      121.56      111.62      6.74 o
   7   9   2       52.37       48.72      5.55 o
   8   9   2        0.94       -3.41      3.41 o
   9   9   2        0.62       -3.92      3.92 o
  10   9   2        0.00       -4.04      4.04 o
  11   9   2       14.56       17.83      6.02 o
 -11  10   2        7.93       12.66      5.84 o
 -10  10   2        0.10        2.40      5.76 o
  -9  10   2       86.32       72.73      8.48 o
  -8  10   2        0.02        2.24      5.57 o
  -7  10   2       27.95       25.78      5.82 o
  -6  10   2        4.24        4.80      4.85 o
  -5  10   2        0.67        2.54      3.12 o
  -4  10   2       18.12        6.62      5.72 o
  -3  10   2        3.94        4.39      4.58 o
  -2  10   2      129.75      164.84      8.74 o
  -1  10   2      110.87      112.11      6.26 o
   0  10   2     1214.82     1133.86     17.38 o
   1  10   2      634.35      619.80     11.63 o
   2  10   2        3.63       11.73      4.97 o
   3  10   2      268.81      291.03      8.52 o
   4  10   2      266.32      329.13     29.85 o
   5  10   2      129.88      114.01      6.86 o
   6  10   2       61.79       67.18      5.80 o
   7  10   2        0.01       -3.69      3.69 o
   8  10   2        3.66        1.85      5.57 o
   9  10   2       25.45       27.34      7.03 o
  10  10   2       17.66       23.52      7.51 o
  11  10   2        2.06        7.55     10.30 o
 -10  11   2       15.09        5.47      6.54 o
  -9  11   2       37.83       45.10     10.30 o
  -8  11   2        0.78       -0.75      5.27 o
  -7  11   2        2.17       10.30      5.57 o
  -6  11   2      132.87      131.03      9.46 o
  -5  11   2        1.78       -4.80      6.18 o
  -4  11   2       35.58       32.78      6.18 o
  -3  11   2      146.11      143.14      9.61 o
  -2  11   2      468.86      445.17     14.31 o
  -1  11   2      564.44      525.06     15.77 o
   0  11   2     1218.97     1243.39     28.14 o
   1  11   2       73.01       68.41     15.44 o
   2  11   2        1.14        0.45      4.42 o
   3  11   2      116.72      138.95      6.91 o
   4  11   2      122.26      115.07      6.60 o
   5  11   2        0.00        3.38      3.82 o
   6  11   2        1.15       -0.98      7.03 o
   7  11   2       21.23       33.92      5.57 o
   8  11   2        0.63       -5.08      5.08 o
   9  11   2       12.66       18.19      6.80 o
  10  11   2        1.97       -5.03      7.89 o
  -9  12   2       14.41       21.28     10.30 o
  -8  12   2      138.64      148.95     16.47 o
  -7  12   2      111.22      131.10     15.10 o
  -6  12   2       41.02       53.54     10.98 o
  -5  12   2        4.26       -4.12      6.86 o
  -4  12   2       58.24       55.60     10.30 o
  -3  12   2       17.45       11.33      4.85 o
  -2  12   2       54.51       46.14      6.05 o
  -1  12   2       50.53       44.63      7.55 o
   0  12   2      298.53      293.50     11.88 o
   1  12   2      151.38      168.82      9.46 o
   2  12   2      115.17      116.00     12.36 o
   3  12   2        8.44       21.97      8.24 o
   4  12   2      157.40      147.58     14.41 o
   5  12   2       23.22       13.73      7.55 o
   6  12   2       46.09       54.99      6.32 o
   7  12   2       12.00       18.79      6.54 o
   8  12   2       15.42        9.66      6.74 o
   9  12   2        1.58       -4.12      6.74 o
  -8  13   2       14.82       28.14     10.98 o
  -7  13   2        0.66       -2.75      8.24 o
  -6  13   2       37.89       59.72     11.67 o
  -5  13   2       76.86       91.29     13.04 o
  -4  13   2        0.67        0.69      7.55 o
  -3  13   2       21.83       17.16      8.24 o
  -2  13   2       49.67       47.49      6.31 o
  -1  13   2       18.40       15.10      5.34 o
   0  13   2        3.50        8.92      4.85 o
   1  13   2        1.61        8.92      7.55 o
   2  13   2        1.91        9.61      7.55 o
   3  13   2       14.87       14.41      8.24 o
   4  13   2       43.63       39.13     10.30 o
   5  13   2      144.31      150.32     15.10 o
   6  13   2       12.89       10.30      9.61 o
   7  13   2       14.91       16.47     10.30 o
   8  13   2        0.01       -2.75      8.24 o
  -6  14   2        8.37        4.12      9.61 o
  -5  14   2        3.54        4.12      8.92 o
  -4  14   2        3.89       -8.24      8.24 o
  -3  14   2       18.92       37.07      9.61 o
  -2  14   2       79.26       74.13     11.67 o
  -1  14   2       54.69       63.58      9.27 o
   0  14   2        0.14        4.80      7.55 o
   1  14   2       26.02       31.57      9.61 o
   2  14   2        5.75       -5.49      7.55 o
   3  14   2       23.26       27.46     10.30 o
   4  14   2        3.33       -7.55      7.55 o
   5  14   2        6.31       -2.75      8.24 o
   6  14   2       28.06       41.87     11.67 o
  -4  15   2       40.30       37.07     11.67 o
  -3  15   2       62.33       45.99     11.67 o
  -2  15   2      110.97      132.48     14.41 o
   0  15   2       18.72       48.74     10.98 o
   1  15   2        0.01        8.92      8.92 o
   2  15   2       12.70       32.95     10.98 o
   3  15   2        0.32        1.37      9.61 o
   4  15   2       15.95       15.79     10.30 o
 -14   1   3        0.09        3.04      4.48 o
 -13   1   3        2.40        2.61      3.64 o
 -12   1   3        0.71       -0.93      2.71 o
 -11   1   3        2.05        6.22      2.97 o
 -10   1   3      150.56      134.75      4.83 o
  -9   1   3       26.96       31.32      2.73 o
  -8   1   3       45.54       43.67      2.70 o
  -7   1   3        6.47        2.40      1.54 o
  -6   1   3      521.33      520.83      7.52 o
  -5   1   3     1150.84     1212.85     13.94 o
  -4   1   3       14.00       12.00      1.34 o
  -3   1   3       35.18       38.13      1.79 o
  -2   1   3     1198.05     1067.05     13.37 o
  -1   1   3       30.35       28.02      1.19 o
   0   1   3     5760.64     5472.83     43.63 o
   1   1   3      386.90      357.98      3.66 o
   2   1   3    10082.79     9864.38     80.00 o
   3   1   3    12034.72    11903.50    107.94 o
   4   1   3      110.77       82.70      2.97 o
   5   1   3      535.12      552.36      8.27 o
   6   1   3       47.86       46.77      3.77 o
   7   1   3       19.82       21.11      2.33 o
   8   1   3        3.96        0.80      1.84 o
   9   1   3       80.74       84.55      4.41 o
  10   1   3       91.16       98.20      5.12 o
  11   1   3       23.91       17.29      3.86 o
  12   1   3        0.10        1.19      3.68 o
  13   1   3       11.60       11.10      4.09 o
  14   1   3        0.22       -0.89      3.90 o
 -14   2   3        0.23        1.54      4.21 o
 -13   2   3       19.38       21.49      4.21 o
 -12   2   3        0.12        0.04      2.77 o
 -11   2   3      128.09      130.73      5.13 o
 -10   2   3        2.82        1.14      2.49 o
  -9   2   3      261.11      254.07      5.92 o
  -8   2   3       15.01       16.47      2.25 o
  -7   2   3      840.12      782.98     10.68 o
  -6   2   3       29.27       34.14      2.21 o
  -5   2   3        3.21        6.64      1.56 o
  -4   2   3     8492.42     8363.54    100.21 o
  -3   2   3      447.73      397.16      6.48 o
  -2   2   3     5821.17     5547.47     58.91 o
  -1   2   3     6761.51     6440.01     67.92 o
   0   2   3     1326.81     1231.91     10.85 o
   1   2   3     9827.60     9769.90     79.07 o
   2   2   3    18939.19    18515.48    170.39 o
   3   2   3     1962.37     1835.34     19.49 o
   4   2   3     1479.06     1571.59     17.29 o
   5   2   3     1018.90      981.42     11.81 o
   6   2   3       53.71       64.25      4.41 o
   7   2   3       60.09       62.99      3.14 o
   8   2   3      109.31      115.82      4.71 o
   9   2   3       68.82       71.14      3.68 o
  10   2   3       44.93       42.82      3.77 o
  11   2   3       70.25       78.82      4.71 o
  12   2   3       19.77       16.84      3.72 o
  13   2   3        6.99       -0.61      6.24 o
  14   2   3       62.40       82.31      6.80 o
 -14   3   3       54.38       56.22      9.02 o
 -13   3   3        1.06        1.29      3.67 o
 -12   3   3        0.17        1.98      3.24 o
 -11   3   3      142.06      144.13      5.36 o
 -10   3   3       74.60       72.34      3.91 o
  -9   3   3       40.16       47.91      3.18 o
  -8   3   3      301.99      304.55      6.85 o
  -7   3   3     1375.08     1349.74     17.89 o
  -6   3   3       41.70       39.31      2.73 o
  -5   3   3     3082.22     3260.73     41.12 o
  -4   3   3     1604.90     1575.75     21.10 o
  -3   3   3       26.64       34.50      3.44 o
  -2   3   3     1813.14     1817.96     28.93 o
  -1   3   3      937.88      874.21      8.92 o
   0   3   3     5510.90     5423.23     46.43 o
   1   3   3     1417.35     1427.51     16.47 o
   2   3   3      346.57      333.87      4.47 o
   3   3   3      165.61      229.08      5.01 o
   4   3   3      960.79      973.12     11.54 o
   5   3   3     1052.15     1121.29     13.24 o
   6   3   3       14.00       12.06      2.76 o
   7   3   3     4190.95     4167.34     40.38 o
   8   3   3       56.14       51.79      2.84 o
   9   3   3       36.81       28.33      3.19 o
  10   3   3      275.94      253.11      7.16 o
  11   3   3       37.92       33.85      3.86 o
  12   3   3       21.05       21.98      4.02 o
  13   3   3       13.60       18.24      4.19 o
  14   3   3        7.88       17.37      5.21 o
 -14   4   3        0.34       -2.18      4.41 o
 -13   4   3        5.13        8.10      3.91 o
 -12   4   3       72.18       79.33      5.24 o
 -11   4   3        0.41        4.49      3.25 o
 -10   4   3        6.91        9.13      2.59 o
  -9   4   3      422.58      380.17      8.30 o
  -8   4   3       44.66       44.63      3.17 o
  -7   4   3       17.60       16.01      2.27 o
  -6   4   3      114.14      106.07      4.19 o
  -5   4   3      385.54      391.49      7.55 o
  -4   4   3      210.95      233.20      6.24 o
  -3   4   3     1145.61     1168.03     15.97 o
  -2   4   3      707.71      675.27     13.97 o
  -1   4   3     2230.57     2292.90     23.58 o
   0   4   3      411.65      402.20      4.29 o
   1   4   3     2894.67     3053.55     37.67 o
   2   4   3        0.51        0.90      1.33 o
   3   4   3      978.50     1072.38     11.06 o
   4   4   3      264.69      290.22      7.35 o
   5   4   3      682.55      716.98      8.58 o
   6   4   3      515.81      511.43      7.07 o
   7   4   3      631.87      625.35      8.45 o
   8   4   3       89.18       88.89      3.79 o
   9   4   3      132.38      132.58      5.22 o
  10   4   3       80.25       71.14      4.50 o
  11   4   3        2.51       -1.88      2.92 o
  12   4   3       71.18       70.93      5.08 o
  13   4   3        6.11        5.17      4.36 o
 -13   5   3       34.07       47.96      5.45 o
 -12   5   3        0.21        4.02      3.49 o
 -11   5   3        0.10        5.46      3.31 o
 -10   5   3       20.59       20.87      4.54 o
  -9   5   3       30.70       29.73      3.34 o
  -8   5   3      188.80      159.56      5.31 o
  -7   5   3      405.67      423.92      8.41 o
  -6   5   3        0.02       -0.78      1.86 o
  -5   5   3      386.29      380.01      7.55 o
  -4   5   3      433.04      545.95     45.08 o
  -3   5   3     2624.71     2834.52     31.96 o
  -2   5   3     1058.79     1133.19     12.72 o
  -1   5   3        0.48        0.94      0.83 o
   0   5   3      142.45      149.02      2.77 o
   1   5   3      452.36      476.46      7.77 o
   2   5   3       89.72       78.38      2.20 o
   3   5   3     1310.94     1439.81     15.62 o
   4   5   3       28.33       30.75      3.51 o
   5   5   3      289.39      333.99      5.00 o
   6   5   3      460.10      496.59      8.95 o
   7   5   3       16.71       19.17      2.34 o
   8   5   3      250.77      228.08      5.76 o
   9   5   3       16.93       16.82      3.40 o
  10   5   3       25.12       20.08      3.52 o
  11   5   3       67.21       77.00      6.19 o
  12   5   3       39.95       46.71      6.36 o
  13   5   3       74.68       72.18      8.74 o
 -13   6   3       23.46       23.86      5.94 o
 -12   6   3        2.35       -3.14      3.14 o
 -11   6   3       88.07      100.92      5.59 o
 -10   6   3       31.02       36.71      4.53 o
  -9   6   3        1.26        3.84      3.37 o
  -8   6   3       44.79       42.10      3.39 o
  -7   6   3      395.92      414.15     15.16 o
  -6   6   3      108.76      139.87      8.22 o
  -5   6   3       69.92       71.91      3.55 o
  -4   6   3      186.49      227.43      6.52 o
  -3   6   3     6656.80     7025.15     75.92 o
  -2   6   3     1952.79     1955.58     22.80 o
  -1   6   3      431.59      453.87      7.62 o
   0   6   3     1642.08     1763.53     21.83 o
   1   6   3       24.01       30.10      2.20 o
   2   6   3      391.80      478.78      8.35 o
   3   6   3        2.66        1.45      0.81 o
   4   6   3        0.11        0.02      1.68 o
   5   6   3       70.28       65.84      2.32 o
   6   6   3      309.84      329.56      6.12 o
   7   6   3      356.89      326.06      6.47 o
   8   6   3        4.68        0.28      2.27 o
   9   6   3      172.11      179.93      8.25 o
  10   6   3      149.92      154.97      8.41 o
  11   6   3       57.00       48.49      6.02 o
  12   6   3       82.36       88.97      7.91 o
  13   6   3        6.81       11.33      7.89 o
 -13   7   3       10.21        2.16      5.38 o
 -12   7   3       17.59       20.00      4.85 o
 -11   7   3        3.60        7.19      4.10 o
 -10   7   3       22.55       30.18      4.46 o
  -9   7   3      111.50      125.65      5.54 o
  -8   7   3        0.12       -1.19      2.58 o
  -7   7   3       12.36        6.49      2.31 o
  -6   7   3       55.60       50.75      2.71 o
  -5   7   3      230.25      224.80      5.42 o
  -4   7   3      104.92      114.05      3.34 o
  -3   7   3      560.19      628.75     10.70 o
  -2   7   3       53.51       61.09      2.90 o
  -1   7   3        9.29        6.77      1.38 o
   0   7   3       17.44       20.44      1.41 o
   1   7   3      134.32      146.84      3.09 o
   2   7   3        6.25        6.08      1.73 o
   3   7   3      732.85      729.79     10.31 o
   4   7   3       90.19       95.37      2.50 o
   5   7   3        7.55        5.86      1.95 o
   6   7   3       28.40       25.26      3.48 o
   7   7   3      162.67      163.09      8.34 o
   8   7   3      320.38      308.74      9.07 o
   9   7   3        0.39       -2.97      3.57 o
  10   7   3       85.43       76.78      6.64 o
  11   7   3        0.04       -4.41      4.41 o
  12   7   3        3.61       -5.01      5.01 o
 -12   8   3        0.00        8.14      5.38 o
 -11   8   3        7.47        9.18      4.29 o
 -10   8   3        1.46        3.30      5.31 o
  -9   8   3       87.52       98.23      6.76 o
  -8   8   3       87.37       96.31      5.52 o
  -7   8   3       79.64       77.01      3.45 o
  -6   8   3      175.84      172.23      4.60 o
  -5   8   3      308.02      269.68      5.47 o
  -4   8   3      292.97      301.30      5.97 o
  -3   8   3       12.23       15.62      2.16 o
  -2   8   3      461.07      456.63      8.43 o
  -1   8   3       13.57       23.10      1.74 o
   0   8   3     1627.32     1591.71     21.07 o
   1   8   3       51.82       57.16      2.58 o
   2   8   3      343.73      387.72     12.09 o
   3   8   3        2.36        4.76      2.48 o
   4   8   3       80.10       66.25      4.76 o
   5   8   3        0.36        0.16      3.20 o
   6   8   3        0.12       -2.37      2.37 o
   7   8   3       28.61       22.28      3.75 o
   8   8   3       43.05       49.78      4.60 o
   9   8   3       19.24       14.80      4.58 o
  10   8   3        1.81       -4.32      4.32 o
  11   8   3        3.43       -4.82      4.82 o
  12   8   3        9.04        3.97      6.54 o
 -12   9   3       53.73       84.79      9.67 o
 -11   9   3        0.67       -1.47      4.17 o
 -10   9   3        1.73        1.35      4.61 o
  -9   9   3       21.13       24.81      4.94 o
  -8   9   3       17.37       20.27      4.44 o
  -7   9   3       55.88       53.46      5.97 o
  -6   9   3        6.97        2.29      2.25 o
  -5   9   3        2.06       -2.10      2.57 o
  -4   9   3      259.91      254.64      7.34 o
  -3   9   3       15.71       22.97      3.47 o
  -2   9   3       50.90       53.10      3.19 o
  -1   9   3        6.07        1.19      1.73 o
   0   9   3       11.11        9.58      2.21 o
   1   9   3        8.02        3.59      1.94 o
   2   9   3     1946.32     1911.13     34.28 o
   3   9   3      164.10      158.58      5.64 o
   4   9   3      129.80      161.94      7.59 o
   5   9   3       91.47       85.66      5.92 o
   6   9   3      109.90       97.31      6.47 o
   7   9   3       42.81       29.55      4.88 o
   8   9   3        2.02        3.45      4.21 o
   9   9   3       32.42       33.08      5.35 o
  10   9   3        4.38       -1.58      4.54 o
  11   9   3       24.47       30.22      6.36 o
 -11  10   3        9.40       17.67      4.99 o
 -10  10   3       48.24       57.94      6.46 o
  -9  10   3        7.47        6.73      4.58 o
  -8  10   3       38.28       47.74      7.28 o
  -7  10   3       59.72       53.46     12.70 o
  -6  10   3        4.63       12.01      4.85 o
  -5  10   3       13.56        7.76      3.23 o
  -4  10   3       37.22       39.31      4.18 o
  -3  10   3       19.46       23.64      4.59 o
  -2  10   3      666.23      656.94     17.47 o
  -1  10   3     1349.27     1358.86     20.03 o
   0  10   3      323.09      315.80      7.67 o
   1  10   3     1076.75     1079.77     19.62 o
   2  10   3      369.76      391.91      8.88 o
   3  10   3      117.30      120.80      9.06 o
   4  10   3     3170.30     3132.99     49.31 o
   5  10   3      101.88       94.31      6.47 o
   6  10   3       71.67       77.53      6.20 o
   7  10   3       29.99       28.57      5.15 o
   8  10   3       11.25       16.07      5.01 o
   9  10   3        6.57       17.55      6.74 o
  10  10   3       26.48       21.62      7.77 o
  11  10   3       11.25       13.04     10.98 o
 -10  11   3        4.13        4.98      6.54 o
  -9  11   3       30.77       53.64     11.33 o
  -8  11   3        3.28        3.09      5.82 o
  -7  11   3        2.31        5.49      7.55 o
  -6  11   3        0.95        4.12      6.86 o
  -5  11   3        2.75       -4.80      5.49 o
  -4  11   3        1.47        0.43      3.79 o
  -3  11   3        0.36       -3.62      3.62 o
  -2  11   3       36.30       37.15      5.83 o
  -1  11   3       82.28       83.65      7.03 o
   0  11   3       84.70       80.93      6.74 o
   1  11   3      372.31      354.69      9.96 o
   2  11   3      369.83      362.47     38.98 o
   3  11   3      340.35      337.00     10.35 o
   4  11   3       39.91       57.62      5.38 o
   5  11   3        0.11       -2.27      3.69 o
   6  11   3        1.64        3.69      5.24 o
   7  11   3       15.32       13.31      4.88 o
   8  11   3        0.02        4.46      4.88 o
   9  11   3      111.49      118.88     11.13 o
  10  11   3       30.76       32.26     11.67 o
  -9  12   3        0.83       -3.43      8.92 o
  -8  12   3        7.94       20.59     10.30 o
  -7  12   3       46.05       52.85     10.98 o
  -6  12   3       15.52        6.18      7.55 o
  -5  12   3       84.45       87.17     11.67 o
  -4  12   3        1.83       10.30      6.86 o
  -3  12   3       18.33       19.62      8.24 o
  -2  12   3        1.14        0.89      4.10 o
  -1  12   3      263.05      255.20     11.33 o
   0  12   3      446.22      478.48     15.51 o
   1  12   3       18.75       31.36      5.83 o
   2  12   3        9.40       10.98      7.55 o
   3  12   3      381.20      397.43     21.97 o
   4  12   3        0.00       -6.86      6.86 o
   5  12   3       18.32       13.73      8.92 o
   6  12   3        7.18        9.21      5.24 o
   7  12   3        6.50        7.13      4.72 o
   8  12   3        7.81        9.43      6.54 o
   9  12   3        5.17        3.09      9.27 o
  -8  13   3        2.17       -2.75      8.92 o
  -7  13   3       26.28       26.08     10.30 o
  -6  13   3      173.91      172.97     16.47 o
  -5  13   3      104.91      105.02     13.04 o
  -4  13   3       20.68       11.67      8.24 o
  -3  13   3        4.82       11.67      7.21 o
  -2  13   3      142.81      146.47     10.98 o
  -1  13   3       76.96       91.70      7.77 o
   0  13   3      162.72      172.98     10.16 o
   1  13   3        0.48        8.24      6.86 o
   2  13   3        4.19       -2.75      6.86 o
   3  13   3       32.24       41.87     10.30 o
   4  13   3       40.67       54.23     10.98 o
   5  13   3       89.31       74.82     12.36 o
   6  13   3       56.59       38.44     11.67 o
   7  13   3        1.72        2.06      8.92 o
   8  13   3       16.45        9.61     10.30 o
  -6  14   3        0.75       -0.69      8.24 o
  -5  14   3      119.12      128.36     15.10 o
  -4  14   3        0.22       -6.86      6.86 o
  -3  14   3        7.73       -2.06      7.55 o
  -2  14   3        0.63        1.37      7.55 o
  -1  14   3      193.36      171.95     10.68 o
   0  14   3        0.01       -6.86      6.86 o
   1  14   3       93.31      110.51     13.73 o
   2  14   3        4.27       11.67      8.92 o
   3  14   3       22.63       11.67      9.61 o
   4  14   3        6.68        8.24      9.61 o
   5  14   3       61.91       63.15     13.04 o
   6  14   3        0.22        1.37      9.61 o
  -4  15   3       25.65       38.44     11.67 o
  -3  15   3      145.85      159.25     15.79 o
  -2  15   3        1.15        6.86      8.92 o
  -1  15   3        3.82        8.24      8.92 o
   0  15   3       38.82       40.50     10.98 o
   1  15   3       16.20        8.92      9.61 o
   2  15   3      413.07      432.44     24.71 o
   3  15   3       31.52       50.11     12.36 o
   4  15   3        6.23       15.10     10.98 o
 -14   0   4       17.92       21.28      9.61 o
 -13   0   4      271.83      278.49     11.06 o
 -12   0   4       56.20       59.85      6.11 o
 -11   0   4        0.65       30.61      5.76 o
 -10   0   4       24.73       15.42      3.92 o
  -9   0   4      369.76      355.28      9.80 o
  -8   0   4      261.52      254.72      7.96 o
  -7   0   4      338.72      355.19      8.91 o
  -6   0   4      232.07      261.24      6.97 o
  -5   0   4       11.96        8.75      1.82 o
  -4   0   4       18.28       18.32      3.78 o
  -3   0   4     6671.26     6361.62    105.27 o
  -2   0   4     1100.96     1076.80     19.40 o
  -1   0   4     7260.15     7268.05    118.84 o
   0   0   4     2335.88     2054.80     42.20 o
   1   0   4    30634.97    29651.13    318.40 o
   2   0   4       56.83       63.32      2.02 o
   3   0   4    30505.72    29429.34    354.16 o
   4   0   4     4245.56     4270.48     53.20 o
   5   0   4       15.10        7.60      1.82 o
   6   0   4     1822.58     1777.84     28.13 o
   7   0   4      268.14      280.57      9.23 o
   8   0   4        1.15        1.44      2.38 o
   9   0   4      366.79      344.65     11.87 o
  10   0   4      785.26      743.28     29.52 o
  11   0   4       53.46       49.88      6.59 o
  12   0   4       14.15       11.15      9.27 o
  13   0   4        4.70        1.65      4.62 o
  14   0   4        6.26        5.42     13.04 o
 -14   1   4        3.52        3.16      4.48 o
 -13   1   4        6.62       -1.98      3.14 o
 -12   1   4        1.17        2.78      2.91 o
 -11   1   4      295.76      300.45      7.32 o
 -10   1   4      137.81      144.08      6.70 o
  -9   1   4      141.62      138.76      4.60 o
  -8   1   4       80.72       77.90      3.34 o
  -7   1   4      174.92      160.84      5.15 o
  -6   1   4      671.96      707.26      9.49 o
  -5   1   4        2.41        6.64      1.59 o
  -4   1   4     1134.39     1049.85     13.03 o
  -3   1   4      802.98      754.58     10.46 o
  -2   1   4      153.72      135.92      2.75 o
  -1   1   4       58.94       56.48      1.82 o
   0   1   4     3658.87     3432.96     31.51 o
   1   1   4     3883.56     3885.27     31.90 o
   2   1   4    10896.22    10937.56     93.51 o
   3   1   4    13577.02    13541.04    115.69 o
   4   1   4     1143.08     1248.51     12.95 o
   5   1   4      681.30      718.77      8.53 o
   6   1   4      791.31      770.49     10.08 o
   7   1   4      230.83      239.38      5.00 o
   8   1   4       36.88       40.32      2.69 o
   9   1   4      578.96      544.13      9.74 o
  10   1   4      214.19      204.38      7.11 o
  11   1   4        0.18       -2.60      3.04 o
  12   1   4       24.37       25.09      3.86 o
  13   1   4        7.65        6.58      3.85 o
  14   1   4       44.05       60.59      5.99 o
 -14   2   4        1.01        1.55      4.73 o
 -13   2   4       62.70       57.09      5.14 o
 -12   2   4       16.39       19.16      3.33 o
 -11   2   4       10.35       17.90      3.07 o
 -10   2   4      157.70      157.36      5.68 o
  -9   2   4        1.40       -0.22      2.05 o
  -8   2   4      193.23      187.03      4.89 o
  -7   2   4      233.58      251.89      5.23 o
  -6   2   4        1.99        0.18      1.46 o
  -5   2   4      566.24      598.55      8.73 o
  -4   2   4      626.97      704.53     30.22 o
  -3   2   4     4825.91     4864.42     52.23 o
  -2   2   4      212.95      197.66      3.36 o
  -1   2   4      254.46      256.96      3.72 o
   0   2   4     3537.81     3356.51     30.72 o
   1   2   4    10260.19    10425.47     91.07 o
   2   2   4     4517.31     4517.22     39.61 o
   3   2   4     1182.80     1082.73     12.27 o
   4   2   4     2053.42     1900.05     18.86 o
   5   2   4      313.76      398.46      5.93 o
   6   2   4     1324.89     1254.96     14.93 o
   7   2   4      344.80      332.44      7.26 o
   8   2   4       78.41       83.18      3.61 o
   9   2   4        0.03       -0.47      2.62 o
  10   2   4      111.32      100.07      6.50 o
  11   2   4        4.68        5.05      3.08 o
  12   2   4        3.10        2.23      3.33 o
  13   2   4        1.45        1.68      4.31 o
  14   2   4        8.58       16.55      5.87 o
 -14   3   4        2.83        8.48      5.01 o
 -13   3   4       16.61       12.36      3.98 o
 -12   3   4        0.00        2.40      3.60 o
 -11   3   4       51.73       49.82      3.90 o
 -10   3   4       92.18       93.93      4.34 o
  -9   3   4       29.18       29.18      2.92 o
  -8   3   4      556.12      512.48      8.46 o
  -7   3   4       59.35       62.59      3.89 o
  -6   3   4       99.10      107.90      4.10 o
  -5   3   4     1014.32     1154.61     23.46 o
  -4   3   4     1840.08     1829.57     24.10 o
  -3   3   4     3923.61     4093.70     50.22 o
  -2   3   4      108.83       99.27      3.67 o
  -1   3   4      220.83      221.31      3.01 o
   0   3   4      921.89      965.19      8.97 o
   1   3   4       71.04       72.45      2.02 o
   2   3   4      623.70      692.34      7.56 o
   3   3   4     3014.44     2908.02     33.51 o
   4   3   4     1081.81     1065.40     14.04 o
   5   3   4       56.75       39.40      2.65 o
   6   3   4       91.02       88.03      3.03 o
   7   3   4      592.56      623.77      9.23 o
   8   3   4        1.74       -0.98      2.57 o
   9   3   4        8.86        3.63      2.61 o
  10   3   4       19.84       18.77      3.29 o
  11   3   4       32.87       25.81      3.75 o
  12   3   4       53.68       53.97      4.67 o
  13   3   4        1.54       -4.21      4.21 o
  14   3   4        6.94        0.78      6.74 o
 -14   4   4       32.20       31.20      5.92 o
 -13   4   4        2.98        3.13      4.01 o
 -12   4   4       33.80       34.75      4.39 o
 -11   4   4       15.29       15.12      3.18 o
 -10   4   4        8.96       10.07      2.74 o
  -9   4   4       46.69       36.13      3.11 o
  -8   4   4      213.71      210.50      5.83 o
  -7   4   4       34.40       40.10      3.35 o
  -6   4   4      314.43      296.10      6.62 o
  -5   4   4      560.40      501.59      8.94 o
  -4   4   4      181.91      166.75      4.40 o
  -3   4   4     5485.56     5829.67     70.78 o
  -2   4   4      447.23      480.31      6.86 o
  -1   4   4     8510.88     8357.08     75.45 o
   0   4   4       92.39       94.55      2.18 o
   1   4   4      270.34      339.50      5.04 o
   2   4   4      886.57      939.96     16.31 o
   3   4   4     2168.34     2139.22     22.63 o
   4   4   4     1446.23     1505.97     16.91 o
   5   4   4      360.46      413.65      5.71 o
   6   4   4       93.17      103.36      3.01 o
   7   4   4      136.10      130.48      4.24 o
   8   4   4      246.79      243.65      5.82 o
   9   4   4      158.76      159.31      5.74 o
  10   4   4      311.43      288.52      7.69 o
  11   4   4       88.89       82.66      4.93 o
  12   4   4       36.82       19.78      4.01 o
  13   4   4        1.54       -7.22      8.24 o
 -13   5   4       22.37       19.97      4.76 o
 -12   5   4        5.48        8.18      3.82 o
 -11   5   4        3.79        5.67      3.41 o
 -10   5   4        1.83        0.90      2.60 o
  -9   5   4       14.19       19.68      2.91 o
  -8   5   4        5.79        6.78      2.46 o
  -7   5   4       96.67      109.66      6.44 o
  -6   5   4        6.03        6.01      1.97 o
  -5   5   4      255.48      257.85      6.11 o
  -4   5   4       16.57       23.74      3.47 o
  -3   5   4        5.09       10.86      1.72 o
  -2   5   4       71.32       77.05      2.64 o
  -1   5   4     1842.83     1892.51     20.10 o
   0   5   4      943.64      979.83     12.19 o
   1   5   4      888.74      998.84     12.48 o
   2   5   4       53.06       43.95      2.67 o
   3   5   4       14.13       12.46      1.29 o
   4   5   4     1099.83     1117.52     13.04 o
   5   5   4      320.91      326.80      5.63 o
   6   5   4     1606.85     1564.08     18.50 o
   7   5   4       49.33       48.84      2.91 o
   8   5   4      189.28      169.95      5.00 o
   9   5   4      400.69      355.07      7.55 o
  10   5   4        0.04       -1.34      2.84 o
  11   5   4       37.00       36.67      5.70 o
  12   5   4       39.95       52.79      7.43 o
  13   5   4        8.39        6.04      6.05 o
 -13   6   4        3.98        2.60      4.88 o
 -12   6   4        3.39        6.26      4.26 o
 -11   6   4      100.39      111.70      5.74 o
 -10   6   4      204.61      205.39      6.94 o
  -9   6   4       16.20       15.24      3.07 o
  -8   6   4       29.25       23.27      2.98 o
  -7   6   4        0.85        2.21      2.33 o
  -6   6   4       19.16       16.52      2.68 o
  -5   6   4        1.42        1.78      1.92 o
  -4   6   4      297.91      308.37      5.90 o
  -3   6   4       20.97       21.98      3.43 o
  -2   6   4      238.83      276.78      4.63 o
  -1   6   4       45.45       52.85      2.26 o
   0   6   4      868.53      893.65     13.55 o
   1   6   4      393.31      443.21      6.82 o
   2   6   4      321.23      330.95      6.56 o
   3   6   4      213.57      201.19      3.47 o
   4   6   4      298.90      333.76      5.11 o
   5   6   4       22.27       17.40      1.87 o
   6   6   4      191.07      172.32      4.39 o
   7   6   4       16.27       11.51      2.39 o
   8   6   4        0.09       -2.41      2.41 o
   9   6   4       38.98       29.42      4.43 o
  10   6   4       28.80       31.85      5.22 o
  11   6   4       10.95       16.04      5.77 o
  12   6   4        8.57        1.37      5.15 o
  13   6   4        0.02       -1.72      6.80 o
 -13   7   4       12.07       15.33      5.94 o
 -12   7   4       18.52       25.83      5.20 o
 -11   7   4        3.18       13.38      4.19 o
 -10   7   4        5.09        2.44      2.94 o
  -9   7   4        5.26       12.88      6.58 o
  -8   7   4      165.82      170.93      5.75 o
  -7   7   4        0.52       -2.31      2.31 o
  -6   7   4       64.87       59.10      4.88 o
  -5   7   4        2.38        0.27      1.44 o
  -4   7   4        0.66        1.38      1.59 o
  -3   7   4      651.87      636.33     16.62 o
  -2   7   4      521.32      502.54      8.69 o
  -1   7   4       68.47       93.13      3.15 o
   0   7   4      128.56      137.22      2.92 o
   1   7   4       60.63       54.03      2.41 o
   2   7   4      647.15      652.53      9.33 o
   3   7   4      451.24      487.38      9.00 o
   4   7   4       71.83       69.21      2.54 o
   5   7   4       42.24       42.91      4.36 o
   6   7   4       54.22       43.97      3.91 o
   7   7   4        9.57        8.18      3.25 o
   8   7   4      459.38      437.76     11.39 o
   9   7   4        7.20        3.81      3.48 o
  10   7   4        1.77        4.45      4.61 o
  11   7   4        1.98        0.55      4.82 o
  12   7   4       28.40       31.25      7.77 o
 -12   8   4       16.77        9.25      6.55 o
 -11   8   4       80.93       85.74      6.38 o
 -10   8   4       30.71       31.33      4.59 o
  -9   8   4       17.95       18.84      4.61 o
  -8   8   4        0.00        9.82      3.28 o
  -7   8   4       54.10       42.99      3.43 o
  -6   8   4      277.47      295.73      5.94 o
  -5   8   4      399.15      403.66      6.92 o
  -4   8   4     1198.44     1203.27     17.78 o
  -3   8   4      458.36      467.13      8.85 o
  -2   8   4       43.17       49.40      2.90 o
  -1   8   4      511.91      512.71     10.60 o
   0   8   4       17.70       14.82      1.84 o
   1   8   4       92.29       93.94      4.04 o
   2   8   4      103.64      142.61      9.76 o
   3   8   4     1548.47     1550.29     22.18 o
   4   8   4        0.08        2.48      2.89 o
   5   8   4      157.50      188.88      7.93 o
   6   8   4       69.05       67.80      4.37 o
   7   8   4        0.07       -2.86      2.86 o
   8   8   4       74.01       65.37      4.94 o
   9   8   4        9.98        9.43      3.81 o
  10   8   4       19.04       18.29      7.22 o
  11   8   4       14.14       15.04      5.78 o
  12   8   4       22.34       20.94      7.28 o
 -12   9   4        0.06       -8.92      8.92 o
 -11   9   4        7.71        6.97      4.41 o
 -10   9   4       11.63       13.29      4.16 o
  -9   9   4       32.56       23.54      4.94 o
  -8   9   4      217.52      221.66      8.99 o
  -7   9   4       19.28       23.09      4.32 o
  -6   9   4      199.76      177.08      5.44 o
  -5   9   4       42.97       47.18      3.00 o
  -4   9   4       56.90       50.73      3.75 o
  -3   9   4     1569.22     1539.57     21.97 o
  -2   9   4      691.96      683.82     11.69 o
  -1   9   4      147.33      146.01      9.96 o
   0   9   4      156.68      150.77      6.84 o
   1   9   4        8.04        4.27      1.84 o
   2   9   4      691.31      684.72     12.03 o
   3   9   4      234.50      235.15      8.18 o
   4   9   4      585.76      576.51     13.86 o
   5   9   4      921.89      920.30     19.23 o
   6   9   4       32.54       28.32      4.76 o
   7   9   4       23.69       33.38      5.15 o
   8   9   4        1.21        1.07      4.08 o
   9   9   4       12.47       15.67      5.12 o
  10   9   4        1.11       -4.56      4.56 o
  11   9   4       42.75       48.25      7.91 o
 -11  10   4       12.31       12.07      4.77 o
 -10  10   4        4.02        7.32      4.10 o
  -9  10   4        4.47        6.84      4.54 o
  -8  10   4       11.26        3.78      5.34 o
  -7  10   4        7.16        7.55      5.08 o
  -6  10   4       45.53       57.40      5.03 o
  -5  10   4       23.32       17.40      4.91 o
  -4  10   4       69.04       79.96      7.04 o
  -3  10   4      243.22      269.28     18.19 o
  -2  10   4        0.35        2.21      3.04 o
  -1  10   4        3.40        2.04      2.44 o
   0  10   4      259.95      263.65      8.43 o
   1  10   4       65.54       64.59      4.06 o
   2  10   4       18.95       27.63      3.28 o
   3  10   4       99.78       88.96      5.78 o
   4  10   4      418.66      427.80     12.15 o
   5  10   4        0.57        6.42      3.82 o
   6  10   4      159.32      158.13      8.30 o
   7  10   4        4.55        7.49      4.48 o
   8  10   4        3.07        1.41      4.61 o
   9  10   4       13.58       22.65      7.28 o
  10  10   4        1.51       -2.40      6.31 o
  11  10   4        0.32        2.75     10.30 o
 -10  11   4        0.62        7.42      5.27 o
  -9  11   4       25.96       22.65      9.61 o
  -8  11   4        3.86       -4.80      6.86 o
  -7  11   4      139.53      130.42     14.41 o
  -6  11   4       36.68       41.87      9.61 o
  -5  11   4       13.50       -0.56      3.79 o
  -4  11   4       32.54       28.52      5.08 o
  -3  11   4        5.07        5.85      4.10 o
  -2  11   4      106.53       99.73     13.04 o
  -1  11   4       17.76        8.24      4.37 o
   0  11   4      126.80      120.32      7.00 o
   1  11   4       45.36       51.28      4.72 o
   2  11   4        9.20        9.46      3.61 o
   3  11   4      158.10      165.86      7.79 o
   4  11   4      243.91      251.31      9.49 o
   5  11   4        0.10       -2.99      3.82 o
   6  11   4        4.84       -1.20      4.08 o
   7  11   4       42.06       41.13      5.80 o
   8  11   4       25.32       20.67      5.67 o
   9  11   4       77.97       93.22     10.19 o
  10  11   4       12.75       26.77     11.67 o
  -9  12   4        0.01       -1.37      8.92 o
  -8  12   4        9.27       21.97      9.61 o
  -7  12   4       33.47       40.50     10.30 o
  -6  12   4       85.89       89.92     12.36 o
  -5  12   4       36.60       27.46      8.92 o
  -4  12   4        3.92        0.77      4.10 o
  -3  12   4        6.15        2.06      6.86 o
  -2  12   4        8.31        9.27      4.85 o
  -1  12   4       48.29       50.93      6.25 o
   0  12   4       12.50       26.37      5.27 o
   1  12   4      604.36      612.28     26.77 o
   2  12   4       39.90       37.75      8.92 o
   3  12   4      321.50      356.25     20.59 o
   4  12   4       46.35       74.00      6.18 o
   5  12   4        0.00        9.55      4.32 o
   6  12   4       16.37       15.22      5.15 o
   7  12   4        3.67        8.33      5.01 o
   8  12   4        3.43       -5.71      5.71 o
   9  12   4        6.06        2.70      7.09 o
  -8  13   4       58.98       49.42     12.36 o
  -7  13   4        4.65       -6.18      8.24 o
  -6  13   4       33.20       26.77     10.30 o
  -5  13   4        1.14       -6.18      7.55 o
  -4  13   4        1.37       -3.43      6.86 o
  -3  13   4        1.40       -2.40      4.37 o
  -2  13   4       29.48       33.56     13.04 o
  -1  13   4       26.50       23.70      5.82 o
   0  13   4        2.16        4.80      6.86 o
   1  13   4      264.36      291.72     18.53 o
   2  13   4        7.57       14.41      8.24 o
   3  13   4      145.66      152.38     15.10 o
   4  13   4      115.95      122.87     14.41 o
   5  13   4        4.46        8.92      8.92 o
   6  13   4        7.22        5.49      8.92 o
   7  13   4        0.26       -5.49      8.24 o
  -6  14   4       10.03        4.80      9.61 o
  -5  14   4       17.85       12.36      9.61 o
  -4  14   4        4.44        4.12      8.92 o
  -3  14   4        7.34        4.80      8.24 o
  -2  14   4        0.83       -4.59      4.59 o
  -1  14   4        1.45        4.12      7.55 o
   0  14   4        4.10       -3.43      7.55 o
   1  14   4        4.53       10.98      8.24 o
   2  14   4        4.58       10.30      8.92 o
   3  14   4       11.85       17.16      9.61 o
   4  14   4        6.55       10.98      9.61 o
   5  14   4       51.38       78.94     13.73 o
   6  14   4        3.54       15.79     10.98 o
  -4  15   4       60.36       76.88     13.04 o
  -3  15   4        0.89        2.06      8.92 o
  -1  15   4      185.28      207.98     17.85 o
   0  15   4        0.52       -7.55      7.55 o
   1  15   4        9.65       13.04     10.30 o
   2  15   4       18.62       32.95     11.67 o
   3  15   4       12.14       13.04     10.30 o
   4  15   4        3.71       17.16     10.98 o
 -14   1   5        0.86        2.08      4.61 o
 -13   1   5        0.05        0.32      3.13 o
 -12   1   5        1.56       -1.51      2.78 o
 -11   1   5       46.61       48.48      5.07 o
 -10   1   5       54.29       51.16      3.64 o
  -9   1   5      373.80      343.97      7.20 o
  -8   1   5      208.57      234.74      5.78 o
  -7   1   5       36.90       28.16      2.25 o
  -6   1   5      219.24      249.46      5.79 o
  -5   1   5      566.21      583.14      8.56 o
  -4   1   5       28.88       33.64      1.95 o
  -3   1   5      919.73      929.57     12.52 o
  -2   1   5      303.27      308.90      4.97 o
  -1   1   5     7524.72     7057.63     81.89 o
   0   1   5     1549.71     1357.65     12.97 o
   1   1   5      132.56      112.83      1.57 o
   2   1   5      672.77      685.87      6.89 o
   3   1   5     3911.10     3921.53     34.47 o
   4   1   5     1015.96     1062.63     10.63 o
   5   1   5       59.67       55.87      1.91 o
   6   1   5      539.71      526.62      6.64 o
   7   1   5       66.36       64.26      2.77 o
   8   1   5       31.13       36.78      2.63 o
   9   1   5       11.89       10.65      2.51 o
  10   1   5       15.98        9.80      2.91 o
  11   1   5       15.25        6.21      3.57 o
  12   1   5        8.84        7.64      3.95 o
  13   1   5        0.18       -2.05      3.74 o
  14   1   5        0.27       -0.58      6.57 o
 -14   2   5        2.09        2.16      4.61 o
 -13   2   5        1.07       -0.24      3.65 o
 -12   2   5       57.23       55.98      4.22 o
 -11   2   5       18.46       25.31      3.28 o
 -10   2   5      232.10      238.36      6.73 o
  -9   2   5       64.60       60.47      3.43 o
  -8   2   5       63.79       60.48      3.94 o
  -7   2   5      117.46      128.77      3.97 o
  -6   2   5      383.74      367.73      6.67 o
  -5   2   5        3.23        2.20      1.36 o
  -4   2   5      911.82      876.47     11.37 o
  -3   2   5      579.89      533.74      7.39 o
  -2   2   5       99.28      121.25      3.40 o
  -1   2   5     1351.17     1393.32     15.80 o
   0   2   5     1165.53     1091.57     10.64 o
   1   2   5     3752.27     3572.94     31.12 o
   2   2   5      868.26      866.14      8.55 o
   3   2   5     1418.53     1377.62     14.08 o
   4   2   5        4.98        3.09      0.83 o
   5   2   5     3747.81     3578.32     34.33 o
   6   2   5     1057.46      952.74     12.06 o
   7   2   5       51.99       62.19      3.33 o
   8   2   5       45.30       46.22      3.68 o
   9   2   5       46.01       45.16      3.94 o
  10   2   5        0.00       -2.90      2.90 o
  11   2   5       11.67        9.15      2.84 o
  12   2   5       26.49       18.69      4.03 o
  13   2   5        2.99        2.59      3.81 o
  14   2   5       39.76       39.52      7.21 o
 -14   3   5        0.01       -0.26      4.72 o
 -13   3   5        0.17        0.01      3.84 o
 -12   3   5       30.28       28.64      3.69 o
 -11   3   5      401.53      402.06      9.24 o
 -10   3   5      411.46      399.35      8.15 o
  -9   3   5      582.76      546.04      9.34 o
  -8   3   5       23.61       30.78      2.65 o
  -7   3   5      196.10      219.58      5.36 o
  -6   3   5      769.06      767.26     11.10 o
  -5   3   5     1541.38     1559.65     19.02 o
  -4   3   5      129.41      134.53      4.65 o
  -3   3   5     2269.40     2294.38     25.90 o
  -2   3   5     1658.81     1573.96     19.88 o
  -1   3   5      474.74      463.51      5.30 o
   0   3   5     1959.20     1748.08     17.87 o
   1   3   5       48.66       85.28      1.59 o
   2   3   5      718.91      748.08      7.98 o
   3   3   5     7768.02     7762.25     71.91 o
   4   3   5       24.76       25.91      1.94 o
   5   3   5     1102.37     1107.00     13.21 o
   6   3   5     1013.77     1036.26     12.92 o
   7   3   5       49.57       53.61      5.70 o
   8   3   5        3.36        2.82      2.55 o
   9   3   5       19.45       21.42      3.61 o
  10   3   5      412.97      401.07      8.99 o
  11   3   5       79.90       69.10      4.67 o
  12   3   5        3.94        2.97      3.49 o
  13   3   5        0.31       -2.77      4.31 o
 -14   4   5       12.46        6.81      5.01 o
 -13   4   5        2.21       -0.69      3.74 o
 -12   4   5        3.03        3.44      3.39 o
 -11   4   5       27.31       20.15      3.24 o
 -10   4   5       15.94       11.25      2.85 o
  -9   4   5      383.02      379.84      7.67 o
  -8   4   5       20.09       22.42      2.61 o
  -7   4   5       12.89       12.80      2.17 o
  -6   4   5       12.97       11.15      1.97 o
  -5   4   5      538.19      509.91      8.07 o
  -4   4   5      695.83      744.10     10.15 o
  -3   4   5       95.46      122.85      6.32 o
  -2   4   5      361.61      334.89      5.42 o
  -1   4   5       17.46       23.13      2.35 o
   0   4   5     1519.03     1553.61     16.23 o
   1   4   5     1565.37     1617.27     18.98 o
   2   4   5       21.99       13.74      3.17 o
   3   4   5      285.15      311.52      4.71 o
   4   4   5       39.21       45.59      2.37 o
   5   4   5       28.30       37.24      2.83 o
   6   4   5        1.63       -1.43      2.01 o
   7   4   5      916.57      881.24     12.10 o
   8   4   5       27.10       28.15      2.79 o
   9   4   5        9.93        4.47      2.59 o
  10   4   5        0.34       -2.33      2.97 o
  11   4   5        2.22       -3.10      3.10 o
  12   4   5        3.01       -3.19      4.41 o
  13   4   5        6.73       14.41      6.31 o
 -13   5   5       94.40       98.89      6.80 o
 -12   5   5        0.08       -1.63      3.54 o
 -11   5   5       25.11       19.68      4.14 o
 -10   5   5       66.40       61.98      3.94 o
  -9   5   5        0.32       -2.34      2.34 o
  -8   5   5      191.41      186.33      5.65 o
  -7   5   5        1.23        3.89      2.05 o
  -6   5   5       43.39       37.44      2.90 o
  -5   5   5      283.09      320.16      7.07 o
  -4   5   5      156.68      178.04      4.74 o
  -3   5   5     5575.75     5862.37     73.05 o
  -2   5   5      171.36      203.73      3.60 o
  -1   5   5      441.13      482.80      5.83 o
   0   5   5       38.72       24.97      2.68 o
   1   5   5      347.55      386.99      6.07 o
   2   5   5       10.60       12.60      1.49 o
   3   5   5      235.26      257.15      4.35 o
   4   5   5        4.36        3.91      1.28 o
   5   5   5       10.15       11.64      1.72 o
   6   5   5      443.74      446.71      7.40 o
   7   5   5      263.83      243.96      5.54 o
   8   5   5        6.39       10.91      2.52 o
   9   5   5       28.01       28.92      3.17 o
  10   5   5       91.82       87.32      6.67 o
  11   5   5        2.87        0.95      4.26 o
  12   5   5       12.42        9.80      5.22 o
  13   5   5       27.41       27.12      7.51 o
 -13   6   5       28.43       27.77      5.30 o
 -12   6   5       20.08       14.38      4.09 o
 -11   6   5       38.09       49.89      4.60 o
 -10   6   5       80.07       64.81      4.71 o
  -9   6   5        2.49        0.93      2.45 o
  -8   6   5        4.06        0.12      2.52 o
  -7   6   5      193.62      179.93      5.98 o
  -6   6   5       35.44       46.96      3.31 o
  -5   6   5      103.25       84.43      3.83 o
  -4   6   5     1701.56     1688.47     20.69 o
  -3   6   5        8.05        9.76      1.54 o
  -2   6   5      800.00      938.48     12.44 o
  -1   6   5      135.16      134.17      2.96 o
   0   6   5      468.17      478.37      7.05 o
   1   6   5       93.88      115.82      3.41 o
   2   6   5        5.43        4.62      1.17 o
   3   6   5      282.90      290.78      7.51 o
   4   6   5      164.62      162.29      3.34 o
   5   6   5       30.90       22.37      1.96 o
   6   6   5       70.88       67.79      4.12 o
   7   6   5      511.63      463.18      9.20 o
   8   6   5      160.75      150.76      6.77 o
   9   6   5        1.82       -1.49      3.21 o
  10   6   5        2.31       -1.59      4.09 o
  11   6   5        0.73       -2.62      4.41 o
  12   6   5        0.34       -5.03      5.03 o
  13   6   5        1.05       -1.45      6.54 o
 -13   7   5        3.75        5.86      9.27 o
 -12   7   5       30.58       24.90      5.11 o
 -11   7   5       15.84       15.56      3.78 o
 -10   7   5       11.86       19.24      3.50 o
  -9   7   5        8.55        6.31      2.62 o
  -8   7   5      239.83      232.64      6.62 o
  -7   7   5       18.53       14.32      3.06 o
  -6   7   5       78.20       83.58      3.70 o
  -5   7   5       42.36       39.82      2.69 o
  -4   7   5      216.17      214.58      4.55 o
  -3   7   5        5.90        7.22      1.44 o
  -2   7   5      773.46      714.32      9.91 o
  -1   7   5     3274.74     3499.25     35.70 o
   0   7   5      928.08      944.35     22.54 o
   1   7   5       94.85      102.86      3.30 o
   2   7   5       44.16       35.78      2.18 o
   3   7   5        8.30        9.19      1.90 o
   4   7   5      345.17      335.02     14.73 o
   5   7   5       25.53       25.02      3.11 o
   6   7   5      701.88      640.70     12.48 o
   7   7   5       16.74       16.01      4.56 o
   8   7   5       75.28       69.98      5.06 o
   9   7   5        0.07       -0.96      3.36 o
  10   7   5        0.36       -3.92      3.92 o
  11   7   5        6.50        5.26      4.88 o
  12   7   5       16.13        5.52      8.58 o
 -12   8   5       24.33       21.97      5.78 o
 -11   8   5       14.72       21.62      4.77 o
 -10   8   5        2.27        4.87      3.81 o
  -9   8   5       30.70       34.99      3.83 o
  -8   8   5       97.81      117.86      4.42 o
  -7   8   5       96.75       87.12      3.68 o
  -6   8   5      120.48      126.46      4.17 o
  -5   8   5        1.49        2.22      1.76 o
  -4   8   5        1.56        9.72      1.72 o
  -3   8   5      227.05      236.82      8.31 o
  -2   8   5      546.62      547.77      9.56 o
  -1   8   5      107.82      139.59      3.87 o
   0   8   5      864.08      819.17     13.18 o
   1   8   5        4.14        3.20      1.46 o
   2   8   5       12.21       16.22      1.86 o
   3   8   5      424.28      457.98     11.36 o
   4   8   5        3.54        0.63      2.89 o
   5   8   5        0.02        6.29      3.42 o
   6   8   5      183.22      176.22      8.30 o
   7   8   5      348.48      334.61      9.08 o
   8   8   5        1.32        0.08      3.21 o
   9   8   5       10.65        5.27      3.89 o
  10   8   5       47.69       49.69      6.53 o
  11   8   5        1.44       -5.01      5.01 o
  12   8   5        2.86        0.00      6.80 o
 -11   9   5       10.58       19.25      4.99 o
 -10   9   5       18.85       21.54      4.59 o
  -9   9   5       17.50       23.55      4.16 o
  -8   9   5        5.88        9.10      4.21 o
  -7   9   5      182.55      172.88      5.73 o
  -6   9   5       24.80       22.67      2.55 o
  -5   9   5      255.59      260.56      7.93 o
  -4   9   5        7.98        7.76      2.49 o
  -3   9   5       60.61       59.44      4.78 o
  -2   9   5     1344.20     1212.89     20.95 o
  -1   9   5      223.33      211.35      7.13 o
   0   9   5       30.21       32.59      3.66 o
   1   9   5        0.67       -0.26      2.48 o
   2   9   5      500.83      458.27      8.04 o
   3   9   5      405.24      346.07     10.15 o
   4   9   5     1381.28     1345.35     24.94 o
   5   9   5      205.87      221.03     16.18 o
   6   9   5      272.47      280.88     10.29 o
   7   9   5        0.29        4.26      4.04 o
   8   9   5       85.17       92.06      7.13 o
   9   9   5       14.63       14.40      5.27 o
  10   9   5        0.00       15.83      7.23 o
  11   9   5       19.73       13.04     10.30 o
 -11  10   5       77.95       90.51      6.80 o
 -10  10   5       42.85       48.30      5.92 o
  -9  10   5       16.30       16.25      4.08 o
  -8  10   5        4.13        3.99      4.82 o
  -7  10   5       84.24       77.79     14.76 o
  -6  10   5       45.79       35.94      4.54 o
  -5  10   5      171.53      156.36      8.70 o
  -4  10   5        6.12       -0.46      6.86 o
  -3  10   5       84.10       79.89      4.73 o
  -2  10   5      465.61      477.72     11.28 o
  -1  10   5      468.73      445.27     11.54 o
   0  10   5        4.34       -0.55      2.58 o
   1  10   5       92.56       67.89      4.00 o
   2  10   5     1342.62     1287.51     25.68 o
   3  10   5      170.58      150.12      7.51 o
   4  10   5      712.70      708.57     17.10 o
   5  10   5      133.80      124.89      7.26 o
   6  10   5      101.07       92.90      6.74 o
   7  10   5      162.02      165.23      8.72 o
   8  10   5       66.21       70.64      6.86 o
   9  10   5        0.49       -0.20      4.72 o
  10  10   5       56.06       38.49      8.48 o
 -10  11   5        0.54       -7.55      7.55 o
  -9  11   5        0.49       -0.69      7.55 o
  -8  11   5        5.10        4.80      7.55 o
  -7  11   5        0.52       -6.86      6.86 o
  -6  11   5        8.66       10.30      7.55 o
  -5  11   5       75.60       77.23      7.03 o
  -4  11   5      127.38      129.82     12.01 o
  -3  11   5        0.34       -3.62      3.62 o
  -2  11   5      258.75      270.62     12.36 o
  -1  11   5       62.09       55.61      4.72 o
   0  11   5       48.34       44.15      4.32 o
   1  11   5      417.63      415.71     11.06 o
   2  11   5       18.02       20.33      4.08 o
   3  11   5        3.08        7.88      3.78 o
   4  11   5       13.87       18.09      4.32 o
   5  11   5       18.19       21.33      4.72 o
   6  11   5        6.27       14.80      4.61 o
   7  11   5       70.01       64.22      7.70 o
   8  11   5        3.77        4.47      5.01 o
   9  11   5        4.65        8.35      5.62 o
  10  11   5       10.38        4.80     10.30 o
  -9  12   5        0.30        6.86      8.92 o
  -8  12   5       39.74       37.07     10.98 o
  -7  12   5        0.00        5.49      8.24 o
  -6  12   5        5.10        5.49      8.24 o
  -5  12   5       39.58       48.74      9.61 o
  -4  12   5       12.50       14.28      5.08 o
  -3  12   5        1.34        0.24      4.10 o
  -2  12   5       22.31       30.58      5.57 o
  -1  12   5      364.18      367.02     13.56 o
   0  12   5       28.21       26.54      9.27 o
   1  12   5      347.91      354.19     19.91 o
   2  12   5      100.96       94.04     12.36 o
   3  12   5        4.84       15.79      6.86 o
   4  12   5        0.72       -0.59      3.92 o
   5  12   5       99.19       92.06      8.23 o
   6  12   5        0.45       -4.88      4.88 o
   7  12   5       22.05       19.34      5.67 o
   8  12   5       19.77       20.55      6.20 o
   9  12   5       12.25        7.55      9.61 o
  -8  13   5        0.30        4.80      8.92 o
  -7  13   5       12.03       19.91     10.30 o
  -6  13   5       75.81       70.70     12.36 o
  -5  13   5       21.40       14.41      8.92 o
  -4  13   5       58.64       41.18      8.92 o
  -3  13   5       10.25        8.07      5.08 o
  -2  13   5       70.16       79.77      7.77 o
  -1  13   5      134.84      120.71     12.36 o
   0  13   5      233.79      212.79     16.47 o
   1  13   5       65.14       85.11     12.36 o
   2  13   5      121.95      110.51     13.04 o
   3  13   5        5.92        4.80      8.24 o
   4  13   5       65.32       79.62     13.04 o
   5  13   5      164.71      154.44     16.47 o
   6  13   5        7.60        0.00      8.92 o
   7  13   5       29.71       26.77     10.98 o
  -6  14   5       10.31       13.73     10.30 o
  -5  14   5      134.25      134.54     15.10 o
  -4  14   5      159.85      159.93     15.79 o
  -3  14   5      119.71      102.27     13.04 o
  -2  14   5        0.22        0.69      4.85 o
  -1  14   5      224.97      245.05     17.85 o
   0  14   5       90.39       61.09     11.67 o
   1  14   5      245.66      213.47     17.16 o
   2  14   5        3.68       10.30      8.92 o
   3  14   5        2.71       -7.55      8.24 o
   4  14   5        0.33        8.92      9.61 o
   5  14   5       62.89       61.78     13.04 o
   6  14   5       21.46       14.41     10.30 o
  -4  15   5        7.71        5.49      9.61 o
  -3  15   5       28.64       26.77     10.30 o
  -1  15   5        0.53        8.24      8.92 o
   0  15   5        1.08        0.00      8.24 o
   1  15   5        7.21       17.85      9.61 o
   2  15   5      240.93      232.69     19.22 o
   3  15   5       34.91       60.40     13.73 o
 -14   0   6       23.72       25.53      6.86 o
 -13   0   6        1.52        7.48      4.74 o
 -12   0   6       23.46       32.52      5.60 o
 -11   0   6      247.30      232.10     13.13 o
 -10   0   6      205.92      208.26     15.95 o
  -9   0   6       38.04       34.94      4.18 o
  -8   0   6       22.05       25.91      3.61 o
  -7   0   6     2611.48     2692.48     41.28 o
  -6   0   6      267.59      295.09      7.87 o
  -5   0   6     1143.61     1152.73     22.65 o
  -4   0   6     1723.80     1647.98     30.08 o
  -3   0   6      543.43      576.78     11.88 o
  -2   0   6      115.69      103.50      4.46 o
  -1   0   6     9837.10     9376.87    153.29 o
   0   0   6      513.59      491.11     10.11 o
   1   0   6     1936.32     1850.27     20.82 o
   2   0   6      414.33      428.20      6.75 o
   3   0   6     1243.20     1304.09     17.70 o
   4   0   6    10339.21    11065.13    134.51 o
   5   0   6     4250.35     4265.69     53.79 o
   6   0   6     1629.38     1592.61     22.38 o
   7   0   6     1709.57     1678.61     23.91 o
   8   0   6      152.17      149.78      8.86 o
   9   0   6        2.05        6.48      2.97 o
  10   0   6      157.49      148.72      9.23 o
  11   0   6        1.07       -4.59      4.59 o
  12   0   6        0.14        2.98      5.44 o
  13   0   6       41.66       44.04      8.08 o
  14   0   6       25.02       54.57     23.34 o
 -14   1   6        2.71        2.26      3.85 o
 -13   1   6        9.50        9.09      3.42 o
 -12   1   6       29.52       32.10      3.65 o
 -11   1   6       61.78       56.25      3.91 o
 -10   1   6      429.13      417.37      8.32 o
  -9   1   6        0.21       -0.26      2.09 o
  -8   1   6      653.72      676.78     10.14 o
  -7   1   6       27.73       26.34      2.90 o
  -6   1   6      172.10      189.95      4.71 o
  -5   1   6       93.24      115.40      3.48 o
  -4   1   6        6.77        2.40      1.37 o
  -3   1   6      112.69      111.94      3.09 o
  -2   1   6     2851.92     2570.20     31.04 o
  -1   1   6      290.91      276.25      6.44 o
   0   1   6       51.32       36.76      1.24 o
   1   1   6      150.29      171.88      3.03 o
   2   1   6     1078.97     1141.95     10.82 o
   3   1   6     1506.35     1650.72     15.41 o
   4   1   6     1021.45     1016.27     10.32 o
   5   1   6      178.52      146.73      6.42 o
   6   1   6       90.55       92.26      2.72 o
   7   1   6       17.43       18.64      1.75 o
   8   1   6      322.10      325.33      5.84 o
   9   1   6      982.58      985.07     15.15 o
  10   1   6      185.62      159.56      5.60 o
  11   1   6      101.33       90.69      6.17 o
  12   1   6       93.00       87.34      7.58 o
  13   1   6        0.29       -3.65      3.65 o
  14   1   6       77.95       97.96     12.09 o
 -14   2   6        1.73        5.03      4.76 o
 -13   2   6        1.30        6.62      3.25 o
 -12   2   6        0.05        2.23      3.33 o
 -11   2   6        0.69        1.64      2.71 o
 -10   2   6       96.27       94.39      4.37 o
  -9   2   6       66.87       65.93      3.52 o
  -8   2   6        2.95        2.44      1.95 o
  -7   2   6       49.24       30.26      2.55 o
  -6   2   6     1173.97     1245.96     16.14 o
  -5   2   6       79.71       68.17      2.86 o
  -4   2   6        0.39        0.94      1.14 o
  -3   2   6     5896.93     5718.94     67.40 o
  -2   2   6       51.96       67.37      2.30 o
  -1   2   6        7.78       14.36      1.92 o
   0   2   6     3598.12     3447.01     31.68 o
   1   2   6       64.88       50.74      1.20 o
   2   2   6     3937.42     4232.74     39.82 o
   3   2   6      137.45      153.24      3.33 o
   4   2   6     3366.90     3450.48     30.90 o
   5   2   6      103.42       95.66      2.49 o
   6   2   6        3.11        0.71      1.31 o
   7   2   6      171.40      154.07      3.75 o
   8   2   6       12.30       16.57      2.83 o
   9   2   6      358.30      334.87      7.05 o
  10   2   6       46.99       47.24      3.84 o
  11   2   6        8.39        7.67      3.10 o
  12   2   6        0.10       -1.71      3.43 o
  13   2   6        0.69       -0.88      3.94 o
  14   2   6       13.42        8.24      7.55 o
 -14   3   6       36.17       55.43      7.89 o
 -13   3   6        9.47        6.04      3.82 o
 -12   3   6        3.62        0.44      2.84 o
 -11   3   6        4.73        7.72      2.99 o
 -10   3   6       25.52       37.03      3.35 o
  -9   3   6       40.61       43.63      3.64 o
  -8   3   6       13.75       21.13      2.40 o
  -7   3   6       50.72       51.04      3.02 o
  -6   3   6       14.34       16.51      2.12 o
  -5   3   6      556.84      492.03      7.80 o
  -4   3   6     1326.43     1459.83     17.68 o
  -3   3   6      475.10      440.32      6.61 o
  -2   3   6       62.04       68.77      2.44 o
  -1   3   6      147.40      149.20      2.85 o
   0   3   6     3973.20     3967.19     36.45 o
   1   3   6      419.82      419.28      4.85 o
   2   3   6      381.27      351.57      4.45 o
   3   3   6       61.82       54.38      1.87 o
   4   3   6     1417.38     1544.32     16.04 o
   5   3   6       33.00       39.37      2.17 o
   6   3   6       38.86       35.19      2.53 o
   7   3   6      198.38      191.94      4.84 o
   8   3   6      114.32      115.82      6.60 o
   9   3   6       60.68       48.37      3.24 o
  10   3   6       43.50       45.71      3.81 o
  11   3   6       11.27        8.19      3.27 o
  12   3   6       21.09       18.30      4.69 o
  13   3   6        1.55       -5.05      5.05 o
 -13   4   6       17.87       17.11      4.37 o
 -12   4   6        0.00       -3.13      3.32 o
 -11   4   6       70.74       70.56      5.60 o
 -10   4   6       71.99       65.23      3.97 o
  -9   4   6      135.99      126.34      4.80 o
  -8   4   6        2.63        2.59      2.21 o
  -7   4   6      196.83      224.24      5.60 o
  -6   4   6      335.55      352.51      6.83 o
  -5   4   6       26.16       22.53      2.80 o
  -4   4   6       34.74       24.29      2.02 o
  -3   4   6      407.80      441.66      6.77 o
  -2   4   6     3994.98     4130.16     40.96 o
  -1   4   6     8550.10     8833.37     79.74 o
   0   4   6       11.91        7.28      0.98 o
   1   4   6       35.51       37.46      3.06 o
   2   4   6      834.31      735.19      8.88 o
   3   4   6     2373.66     2297.94     28.42 o
   4   4   6        2.54       10.00      3.08 o
   5   4   6       81.49       72.13      3.33 o
   6   4   6      312.65      308.09      6.80 o
   7   4   6       26.16       24.00      2.92 o
   8   4   6        1.07       -1.87      2.33 o
   9   4   6       12.83       11.30      2.68 o
  10   4   6       20.01       30.18      3.73 o
  11   4   6       15.36       17.35      3.63 o
  12   4   6        4.74       -0.70      5.01 o
  13   4   6       20.20       19.91      9.61 o
 -13   5   6        0.00        2.81      4.41 o
 -12   5   6        1.30       -1.04      3.38 o
 -11   5   6        0.15       -2.65      2.65 o
 -10   5   6       52.20       46.28      3.79 o
  -9   5   6      204.52      201.46      5.83 o
  -8   5   6      373.43      357.08      7.80 o
  -7   5   6        3.56        5.97      2.30 o
  -6   5   6        4.29        6.93      1.95 o
  -5   5   6       12.84        9.17      2.91 o
  -4   5   6        0.01       -1.27      1.27 o
  -3   5   6      204.53      234.11      5.14 o
  -2   5   6      410.94      358.03      5.26 o
  -1   5   6     1802.61     1936.53     18.91 o
   0   5   6      109.57      128.30      8.80 o
   1   5   6      540.81      590.83      8.33 o
   2   5   6      932.77      998.72     12.85 o
   3   5   6     1438.53     1599.44     17.88 o
   4   5   6        3.08       -0.87      1.33 o
   5   5   6       92.65      109.77      2.81 o
   6   5   6      113.38       99.24      3.54 o
   7   5   6       13.29       19.25      2.49 o
   8   5   6       74.96       64.81      3.54 o
   9   5   6       65.40       60.59      4.44 o
  10   5   6       55.12       45.07      4.83 o
  11   5   6       21.23        7.36      4.72 o
  12   5   6       25.41       41.63      6.36 o
  13   5   6       11.16       12.38      7.03 o
 -13   6   6       12.99       15.33      5.85 o
 -12   6   6        8.95       10.46      3.99 o
 -11   6   6       49.92       54.12      4.68 o
 -10   6   6        5.03       11.19      2.94 o
  -9   6   6        6.67        4.46      2.60 o
  -8   6   6      236.46      246.22      7.30 o
  -7   6   6       97.47       92.10      4.19 o
  -6   6   6        0.19       -0.77      1.95 o
  -5   6   6      185.55      161.28      4.58 o
  -4   6   6       25.46       28.93      2.20 o
  -3   6   6       84.38       62.37      2.42 o
  -2   6   6       63.84       78.38      2.49 o
  -1   6   6     1697.41     1717.49     17.01 o
   0   6   6      849.55      849.45     12.81 o
   1   6   6      264.35      255.20      4.96 o
   2   6   6      775.69      829.22     11.23 o
   3   6   6      603.48      678.77     11.42 o
   4   6   6        2.26        2.23      1.01 o
   5   6   6       71.30       55.16      2.93 o
   6   6   6      388.95      387.16      9.07 o
   7   6   6      183.17      163.72      7.13 o
   8   6   6      202.00      181.14      7.11 o
   9   6   6       40.24       44.32      4.75 o
  10   6   6        5.83       -3.54      3.54 o
  11   6   6        0.71       -4.32      4.32 o
  12   6   6       17.61       14.47      5.78 o
  13   6   6        2.70        2.75      9.61 o
 -13   7   6        5.22        8.92      9.61 o
 -12   7   6       39.14       48.70      6.95 o
 -11   7   6        9.33       15.91      3.85 o
 -10   7   6      114.81      128.19      5.89 o
  -9   7   6       64.86       73.49      4.11 o
  -8   7   6      523.45      534.82     10.08 o
  -7   7   6       33.15       32.97      4.40 o
  -6   7   6       68.62       64.47      3.09 o
  -5   7   6        0.50        1.54      1.63 o
  -4   7   6        0.63       -0.18      1.28 o
  -3   7   6      456.26      450.66      6.26 o
  -2   7   6       47.12       55.74      2.13 o
  -1   7   6        3.26        4.62      1.15 o
   0   7   6      223.66      238.61      6.32 o
   1   7   6     1567.82     1586.64     19.70 o
   2   7   6      870.62      857.16     13.75 o
   3   7   6       60.57       42.47      2.14 o
   4   7   6       10.76        3.84      3.02 o
   5   7   6      521.36      494.36      9.97 o
   6   7   6      246.41      233.77      9.89 o
   7   7   6       14.30        6.18      3.48 o
   8   7   6      151.40      124.69      6.21 o
   9   7   6      119.36      129.78      6.62 o
  10   7   6        9.89       11.13      4.24 o
  11   7   6       24.73       29.91      6.56 o
  12   7   6        4.36       -6.25      6.25 o
 -12   8   6        5.25       -4.72      4.72 o
 -11   8   6        0.15       -3.83      3.83 o
 -10   8   6       23.14       29.31      4.52 o
  -9   8   6       62.52       62.59      4.99 o
  -8   8   6      389.28      385.91      7.61 o
  -7   8   6        0.08       -1.91      1.91 o
  -6   8   6       86.02       73.51      4.21 o
  -5   8   6       47.87       53.40      2.63 o
  -4   8   6      562.89      602.33      8.06 o
  -3   8   6      617.42      621.18      9.26 o
  -2   8   6        0.22        0.11      2.12 o
  -1   8   6        7.42        7.72      2.45 o
   0   8   6        5.11        6.41      1.95 o
   1   8   6      239.20      240.30      5.27 o
   2   8   6        2.72       -1.49      1.49 o
   3   8   6       51.67       46.41      4.21 o
   4   8   6      190.56      157.87      7.13 o
   5   8   6     1267.38     1260.66     23.87 o
   6   8   6      608.69      580.27     14.79 o
   7   8   6        9.87        9.52      3.21 o
   8   8   6        8.30        3.55      3.67 o
   9   8   6        0.00       -1.47      3.54 o
  10   8   6       19.59        6.21      4.36 o
  11   8   6       14.28        7.88      5.52 o
  12   8   6       20.30       24.14      8.58 o
 -11   9   6       11.94        7.00      4.48 o
 -10   9   6        9.98        8.31      3.97 o
  -9   9   6       46.79       47.65      4.79 o
  -8   9   6       25.11       29.96      3.99 o
  -7   9   6       12.26        8.96      2.42 o
  -6   9   6      332.72      282.46      5.72 o
  -5   9   6       96.29       85.21      3.48 o
  -4   9   6      276.24      273.42      6.22 o
  -3   9   6        1.88       -1.95      1.95 o
  -2   9   6       91.73      109.63      5.24 o
  -1   9   6       65.68       83.08      4.10 o
   0   9   6      213.31      192.53      5.89 o
   1   9   6      135.09      141.24      5.16 o
   2   9   6      174.30      162.39      5.50 o
   3   9   6        3.23       -2.89      2.89 o
   4   9   6      196.71      207.88      8.45 o
   5   9   6      318.63      306.66     13.39 o
   6   9   6       26.50       19.16      4.61 o
   7   9   6      145.62      131.87     10.54 o
   8   9   6        2.17       -3.96      4.18 o
   9   9   6        0.07        1.97      6.01 o
  10   9   6       17.45       13.22      5.80 o
  11   9   6       25.58       28.14     10.98 o
 -11  10   6       20.99       20.18      5.08 o
 -10  10   6        0.23       -1.38      3.83 o
  -9  10   6        3.57        8.34      4.00 o
  -8  10   6       67.43       62.54      5.00 o
  -7  10   6        0.28        3.15      2.88 o
  -6  10   6        1.10       -0.51      3.79 o
  -5  10   6        6.85       10.60      4.29 o
  -4  10   6      115.94      129.10      9.56 o
  -3  10   6       58.63       73.31     10.97 o
  -2  10   6       36.24       56.79      4.54 o
  -1  10   6      426.89      432.94      9.32 o
   0  10   6        8.56        6.43      2.62 o
   1  10   6      216.34      226.97      6.81 o
   2  10   6       13.18       17.87      3.19 o
   3  10   6        1.17       -2.72      3.52 o
   4  10   6      177.23      150.68      7.66 o
   5  10   6       62.65       50.72      5.55 o
   6  10   6       13.48       12.87      4.48 o
   7  10   6       62.80       69.93      6.71 o
   8  10   6        1.16        8.79      4.94 o
   9  10   6        2.23        1.60      5.15 o
  10  10   6        0.44        2.56      7.03 o
 -10  11   6        7.14       -8.24      8.24 o
  -9  11   6        1.61       -7.55      7.55 o
  -8  11   6        1.25       -4.80      7.55 o
  -7  11   6       44.67       44.62     10.30 o
  -6  11   6       50.81       47.49      7.89 o
  -5  11   6        5.94        8.60      4.59 o
  -4  11   6      120.46      129.87      8.25 o
  -3  11   6        2.30       -1.42      3.62 o
  -2  11   6       82.16       70.07      6.54 o
  -1  11   6       41.54       47.86      5.31 o
   0  11   6       98.91      107.37      5.18 o
   1  11   6       16.53       11.56      3.64 o
   2  11   6       24.26       30.04      4.54 o
   3  11   6      714.80      695.17     19.70 o
   4  11   6       38.03       42.92      5.41 o
   5  11   6       27.02       22.53      4.72 o
   6  11   6       82.90       83.08      6.86 o
   7  11   6       20.25       31.57      5.80 o
   8  11   6       71.51       71.97      7.51 o
   9  11   6       74.90       81.04      8.17 o
  -9  12   6       16.73       21.28     10.30 o
  -8  12   6       33.16       47.36     11.67 o
  -7  12   6        0.16        4.12      8.24 o
  -6  12   6       42.85       57.66     10.98 o
  -5  12   6       25.34       27.65      6.18 o
  -4  12   6        0.97       -2.06      4.37 o
  -3  12   6       73.84       70.99     10.98 o
  -2  12   6       33.00       36.34      6.05 o
  -1  12   6        6.45        5.06      9.27 o
   0  12   6       74.52       70.70     10.98 o
   1  12   6      256.17      233.38     17.16 o
   2  12   6        0.55       11.02      5.08 o
   3  12   6      199.84      225.22      9.49 o
   4  12   6       25.29       41.70      5.43 o
   5  12   6        0.68        4.58      4.61 o
   6  12   6       10.74        4.53      6.21 o
   7  12   6       26.14       39.31      6.34 o
   8  12   6       15.44       24.95      6.20 o
  -8  13   6       86.40      118.06     15.79 o
  -7  13   6       55.99       72.07     13.04 o
  -6  13   6        9.45       16.47      9.61 o
  -5  13   6        1.75        2.75      8.24 o
  -4  13   6        0.45        5.88      5.08 o
  -3  13   6       55.96       54.70      7.03 o
  -2  13   6       18.32       21.83      5.82 o
  -1  13   6        9.74        1.37      6.86 o
   0  13   6        0.01        1.37      6.86 o
   1  13   6      222.60      206.61     17.16 o
   2  13   6       41.19       57.66     10.98 o
   3  13   6       99.12      100.90     13.73 o
   4  13   6       16.86       20.59     10.30 o
   5  13   6       12.97       -4.12      8.24 o
   6  13   6       30.64       27.46     10.98 o
   7  13   6       34.99       42.94      6.71 o
  -6  14   6        1.98        2.06      8.92 o
  -5  14   6       12.63       28.83     10.30 o
  -4  14   6        8.39       26.77      9.61 o
  -3  14   6       11.38       28.57      6.54 o
  -2  14   6        8.53        9.61      8.24 o
  -1  14   6       10.56       16.47      8.92 o
   0  14   6       36.31       41.18     10.30 o
   1  14   6       97.68       89.92     13.04 o
   2  14   6        1.79       -4.80      7.55 o
   3  14   6        8.78        5.49      8.92 o
   4  14   6       10.74       17.16     10.30 o
   5  14   6        7.45       23.34     11.67 o
   6  14   6        8.03       16.47     10.98 o
  -2  15   6        3.57       14.41      8.92 o
  -1  15   6      104.10      135.22     15.10 o
   0  15   6        0.01       -7.55      7.55 o
   1  15   6       23.34       23.34     10.98 o
   2  15   6        4.03       10.30      9.61 o
   3  15   6        0.00       10.98     10.30 o
 -14   1   7        6.90       10.93      4.28 o
 -13   1   7        8.60        8.51      3.31 o
 -12   1   7        5.21        0.82      2.88 o
 -11   1   7        3.92        7.44      2.77 o
 -10   1   7       11.37        9.06      2.56 o
  -9   1   7      396.38      357.95      7.30 o
  -8   1   7       82.53       70.30      3.43 o
  -7   1   7      546.00      540.49      9.02 o
  -6   1   7        1.74        3.19      1.67 o
  -5   1   7        2.28        3.55      1.61 o
  -4   1   7      767.65      722.78     10.81 o
  -3   1   7     2615.91     2569.34     31.55 o
  -2   1   7        8.46       11.70      1.30 o
  -1   1   7        4.17        5.53      1.03 o
   0   1   7     1648.77     1562.08     16.25 o
   1   1   7       69.48       65.29      1.85 o
   2   1   7      626.19      743.53      8.19 o
   3   1   7      477.35      421.78      6.16 o
   4   1   7     1022.23     1028.76     10.56 o
   5   1   7      375.32      388.81      5.31 o
   6   1   7     1399.97     1368.76     14.02 o
   7   1   7      280.15      268.32      4.67 o
   8   1   7        0.85        1.51      2.66 o
   9   1   7       43.16       42.82      3.26 o
  10   1   7       24.16       16.78      3.79 o
  11   1   7        1.17        1.44      3.59 o
  12   1   7        7.92        9.08      4.22 o
  13   1   7        3.53        2.12      4.71 o
 -14   2   7        2.33        4.46      4.61 o
 -13   2   7        7.42        4.02      3.41 o
 -12   2   7       17.36       22.76      3.53 o
 -11   2   7      181.45      178.08      6.02 o
 -10   2   7       75.05       73.09      5.37 o
  -9   2   7       91.52       84.32      6.23 o
  -8   2   7      909.72      868.32     12.20 o
  -7   2   7      125.33      139.39      4.54 o
  -6   2   7      943.24      919.97     12.83 o
  -5   2   7     2647.41     2792.28     31.88 o
  -4   2   7      481.88      439.88      7.72 o
  -3   2   7      883.67      937.89     13.03 o
  -2   2   7     4654.51     4489.86     53.16 o
  -1   2   7     4593.59     4247.90     45.80 o
   0   2   7      217.58      193.17      3.13 o
   1   2   7       34.02       38.64      1.43 o
   2   2   7       10.54       25.50      1.17 o
   3   2   7      516.73      543.02      6.72 o
   4   2   7      101.34      132.64      3.35 o
   5   2   7     1874.70     1857.32     17.81 o
   6   2   7       37.99       43.32      1.98 o
   7   2   7      152.22      149.38      4.26 o
   8   2   7       56.85       56.23      3.09 o
   9   2   7        4.65        3.01      2.38 o
  10   2   7       43.49       37.85      3.85 o
  11   2   7       18.98       14.48      3.94 o
  12   2   7       24.80       21.50      4.59 o
  13   2   7        5.42        1.76      4.09 o
 -14   3   7        0.03        4.90      4.88 o
 -13   3   7        4.13        5.24      3.41 o
 -12   3   7        5.34        5.18      3.11 o
 -11   3   7        2.44        8.31      2.97 o
 -10   3   7      311.61      295.62      7.09 o
  -9   3   7     1242.31     1172.16     15.72 o
  -8   3   7       34.39       33.57      3.76 o
  -7   3   7      113.27      114.18      4.14 o
  -6   3   7      103.57      110.39      4.45 o
  -5   3   7       72.08       88.48      3.29 o
  -4   3   7      385.30      453.19      7.20 o
  -3   3   7      861.87      876.49     11.38 o
  -2   3   7       50.19       37.64      2.02 o
  -1   3   7     1564.48     1548.99     16.34 o
   0   3   7      622.93      673.16      7.28 o
   1   3   7       57.37       65.02      1.46 o
   2   3   7     4563.96     4444.27     60.97 o
   3   3   7     1583.08     1621.26     16.55 o
   4   3   7      495.97      497.10      7.32 o
   5   3   7     1366.32     1322.81     14.59 o
   6   3   7     1151.73     1064.85     16.63 o
   7   3   7       93.79       99.39      3.73 o
   8   3   7        9.92        6.03      2.97 o
   9   3   7      165.18      153.42      4.98 o
  10   3   7      178.03      170.22      6.14 o
  11   3   7        5.25        2.64      2.82 o
  12   3   7        0.42        1.87      3.53 o
  13   3   7       16.05       13.73      9.61 o
 -13   4   7        9.49       10.04      4.16 o
 -12   4   7       15.13       14.83      3.90 o
 -11   4   7      324.75      347.18      8.09 o
 -10   4   7       25.77       29.21      3.37 o
  -9   4   7      107.21      115.23      4.61 o
  -8   4   7        2.16       -2.26      2.26 o
  -7   4   7        1.03        1.17      1.91 o
  -6   4   7      878.03      855.03     12.29 o
  -5   4   7      993.06     1029.90     13.83 o
  -4   4   7        2.26        0.75      1.33 o
  -3   4   7      185.47      146.79      3.47 o
  -2   4   7       33.74       40.99      2.80 o
  -1   4   7     6758.18     7351.56     66.87 o
   0   4   7       55.44       45.59      1.43 o
   1   4   7      456.34      486.32      9.30 o
   2   4   7      132.47      125.57      2.60 o
   3   4   7      512.01      573.35      7.52 o
   4   4   7       90.10      107.71      4.04 o
   5   4   7        1.21        6.78      1.64 o
   6   4   7       38.63       42.43      2.59 o
   7   4   7       40.61       47.58      2.81 o
   8   4   7        1.56       -0.47      2.03 o
   9   4   7       52.62       55.29      4.29 o
  10   4   7       68.96       65.40      4.07 o
  11   4   7        0.17        2.25      4.08 o
  12   4   7        5.41        2.08      4.74 o
  13   4   7        0.01       10.98     10.30 o
 -13   5   7       73.18       66.91      6.13 o
 -12   5   7       28.34       25.72      4.34 o
 -11   5   7       31.71       29.38      3.69 o
 -10   5   7       21.46       21.25      4.20 o
  -9   5   7       41.48       31.28      3.25 o
  -8   5   7       21.95       25.89      3.11 o
  -7   5   7      646.05      616.97     12.21 o
  -6   5   7        1.40       -1.70      1.70 o
  -5   5   7      926.11      998.96     13.68 o
  -4   5   7     1047.24     1130.47     14.74 o
  -3   5   7      160.95      168.03      3.88 o
  -2   5   7       39.15       54.79      2.09 o
  -1   5   7       10.18        7.00      0.99 o
   0   5   7      340.22      330.46      4.15 o
   1   5   7      121.60      145.22      4.02 o
   2   5   7      281.45      269.29      4.88 o
   3   5   7      295.11      357.52      5.85 o
   4   5   7       37.80       42.26      2.06 o
   5   5   7       43.71       52.24      2.54 o
   6   5   7      243.69      221.62      4.50 o
   7   5   7      395.85      396.42      7.36 o
   8   5   7        7.74        4.02      2.51 o
   9   5   7        1.70       -3.39      3.39 o
  10   5   7        1.00       -3.17      3.46 o
  11   5   7        1.80       -0.81      4.21 o
  12   5   7        8.47        4.10      5.12 o
  13   5   7       72.56       70.01     13.04 o
 -13   6   7       68.53       79.12      7.13 o
 -12   6   7       32.18       28.45      4.48 o
 -11   6   7       16.73       21.45      4.31 o
 -10   6   7      240.82      223.35      6.55 o
  -9   6   7       40.55       32.93      3.63 o
  -8   6   7      446.15      404.29      8.59 o
  -7   6   7        2.10        5.53      2.48 o
  -6   6   7      224.67      221.00      5.72 o
  -5   6   7        5.30        1.70      1.81 o
  -4   6   7     1206.79     1129.16     13.54 o
  -3   6   7        3.52        1.81      1.24 o
  -2   6   7        1.58        1.13      1.45 o
  -1   6   7      371.38      425.05      5.55 o
   0   6   7       66.06       74.58      3.19 o
   1   6   7      656.04      770.42     10.74 o
   2   6   7      325.81      349.63      6.13 o
   3   6   7       44.22       37.01      2.63 o
   4   6   7        5.77        4.55      1.42 o
   5   6   7      115.78      101.21      4.43 o
   6   6   7        1.96        1.25      2.76 o
   7   6   7      513.84      513.05     15.26 o
   8   6   7      223.95      221.47      7.81 o
   9   6   7        8.90        7.11      3.46 o
  10   6   7        0.01       -3.34      3.34 o
  11   6   7        0.95       -4.03      4.58 o
  12   6   7        5.27       -4.26      6.05 o
 -12   7   7       18.32       10.01      4.10 o
 -11   7   7        5.44        6.84      3.64 o
 -10   7   7      171.48      193.31      7.00 o
  -9   7   7        3.22        1.11      2.72 o
  -8   7   7       30.48       31.32      3.34 o
  -7   7   7       26.21       23.79      3.15 o
  -6   7   7      227.62      223.79      5.91 o
  -5   7   7       94.97       90.50      4.60 o
  -4   7   7        8.51       12.52      1.75 o
  -3   7   7        4.87        5.40      1.43 o
  -2   7   7      428.54      449.98      6.01 o
  -1   7   7      177.84      159.65      3.94 o
   0   7   7      122.42      115.32      4.24 o
   1   7   7      188.17      233.77      6.07 o
   2   7   7        2.20        3.79      1.55 o
   3   7   7      139.26      130.41      5.94 o
   4   7   7        0.02       -1.64      2.08 o
   5   7   7       11.57       16.76      5.73 o
   6   7   7      894.50      843.65     16.94 o
   7   7   7      135.29      114.67      5.93 o
   8   7   7       23.94       30.47      4.18 o
   9   7   7        8.82        8.57      3.83 o
  10   7   7       72.25       71.08      5.93 o
  11   7   7       62.83       70.34      8.00 o
  12   7   7        9.53        8.87      6.54 o
 -12   8   7       20.20       20.08      5.67 o
 -11   8   7        6.12        2.50      5.07 o
 -10   8   7       12.46       15.63      3.61 o
  -9   8   7       20.96       25.02      3.49 o
  -8   8   7        0.44        7.21      3.07 o
  -7   8   7       12.18       15.45      2.55 o
  -6   8   7        2.88        9.55      2.30 o
  -5   8   7      175.82      164.07      4.58 o
  -4   8   7      372.21      327.58      5.57 o
  -3   8   7      134.79      110.30      3.09 o
  -2   8   7      516.64      451.40      8.47 o
  -1   8   7       65.33       57.70      3.22 o
   0   8   7       63.77       59.10      3.28 o
   1   8   7       18.87       12.16      2.27 o
   2   8   7      196.09      178.46      5.08 o
   3   8   7      140.86      153.08      5.27 o
   4   8   7       42.10       46.89      6.68 o
   5   8   7      255.76      250.97      9.49 o
   6   8   7      657.62      677.88     16.62 o
   7   8   7       10.50       19.06      4.88 o
   8   8   7        0.03        0.08      3.33 o
   9   8   7        3.60       -3.59      3.59 o
  10   8   7        9.59        5.80      4.32 o
  11   8   7        1.01       -4.91      6.25 o
 -11   9   7       14.74       17.28      6.97 o
 -10   9   7        1.09       -1.80      3.48 o
  -9   9   7       30.37       31.57      4.35 o
  -8   9   7        7.67        6.99      2.62 o
  -7   9   7       28.22       31.34      3.07 o
  -6   9   7       52.08       45.39      2.85 o
  -5   9   7       38.99       41.21      2.54 o
  -4   9   7      509.60      475.54      8.47 o
  -3   9   7       47.63       51.44      6.30 o
  -2   9   7        2.02        4.12      2.62 o
  -1   9   7       26.33       27.69      3.67 o
   0   9   7      180.15      183.04      5.77 o
   1   9   7       54.80       66.12      5.12 o
   2   9   7      205.76      202.56      6.14 o
   3   9   7       61.42       50.94      4.56 o
   4   9   7      195.18      192.35      8.70 o
   5   9   7      263.78      244.62      9.77 o
   6   9   7       25.51       28.67      5.01 o
   7   9   7      194.87      195.05      9.68 o
   8   9   7       78.97       96.84      7.66 o
   9   9   7       36.16       48.16      6.60 o
  10   9   7       75.28       79.27      8.05 o
  11   9   7       10.70        9.61     10.30 o
 -11  10   7        5.55        7.40      6.74 o
 -10  10   7        2.19        1.22      3.94 o
  -9  10   7       63.56       68.01      5.35 o
  -8  10   7        0.72        4.50      3.35 o
  -7  10   7       75.02       80.49      8.08 o
  -6  10   7       89.49       70.22      5.71 o
  -5  10   7       64.87       73.06      6.74 o
  -4  10   7       31.07       30.16      3.92 o
  -3  10   7     1040.87      980.59     18.56 o
  -2  10   7       17.49       14.38      3.23 o
  -1  10   7      136.48      155.03      6.37 o
   0  10   7       73.02       60.50      4.16 o
   1  10   7     1029.82     1021.10     20.03 o
   2  10   7     1123.71     1088.09     17.88 o
   3  10   7      326.55      293.59     10.03 o
   4  10   7        1.05        1.76      4.44 o
   5  10   7        1.97       -0.17      3.82 o
   6  10   7       31.65       42.01      5.67 o
   7  10   7      250.36      217.14     10.17 o
   8  10   7      212.07      218.92     10.53 o
   9  10   7       10.15       11.83      5.52 o
  10  10   7       31.16       28.14      8.25 o
 -10  11   7        1.55        0.00      8.92 o
  -9  11   7       37.22       37.07     10.98 o
  -8  11   7       12.79       23.34      9.61 o
  -7  11   7       18.57       16.47      8.24 o
  -6  11   7       17.47       11.91      4.78 o
  -5  11   7        9.17        3.78      4.37 o
  -4  11   7      379.31      327.13     12.86 o
  -3  11   7       22.42       15.79      4.85 o
  -2  11   7        7.08        0.48      4.10 o
  -1  11   7       49.62       46.85      5.10 o
   0  11   7        2.74        2.90      3.20 o
   1  11   7       41.80       41.27      4.58 o
   2  11   7       15.19        8.95      3.82 o
   3  11   7      162.51      163.55      8.18 o
   4  11   7       93.59       91.65      6.60 o
   5  11   7      146.94      135.02      7.93 o
   6  11   7        0.40        1.35      4.32 o
   7  11   7       23.47       25.88      5.92 o
   8  11   7        2.00       -4.71      4.88 o
   9  11   7        5.09        6.85      5.64 o
  -9  12   7       15.71       30.20     10.98 o
  -8  12   7        5.68        8.24      8.92 o
  -7  12   7        1.16       -6.86      7.55 o
  -6  12   7       11.78        5.49      7.55 o
  -5  12   7       11.02       13.85      5.27 o
  -4  12   7       96.55       92.63      8.00 o
  -3  12   7        3.27        3.78      4.37 o
  -2  12   7        0.01       -0.48      4.10 o
  -1  12   7      166.08      177.62     17.50 o
   0  12   7       84.50       72.76     10.98 o
   1  12   7       43.25       34.86      6.25 o
   2  12   7       11.18        7.52      4.01 o
   3  12   7      102.57      108.75      8.67 o
   4  12   7        0.01       -4.01      4.01 o
   5  12   7        0.06       -3.23      4.21 o
   6  12   7        1.17        3.66      4.76 o
   7  12   7       22.06       32.58     10.44 o
   8  12   7        9.07        2.59      5.64 o
  -7  13   7       28.23       41.87     11.67 o
  -6  13   7       33.27       43.24     10.98 o
  -5  13   7       47.54       52.85     10.98 o
  -4  13   7       30.28       27.63      6.05 o
  -3  13   7       32.53       26.08      5.82 o
  -2  13   7      115.90      131.04     21.62 o
  -1  13   7        0.12       -2.75      6.18 o
   0  13   7        1.35        0.69      6.86 o
   1  13   7       10.69       26.08      9.61 o
   2  13   7        2.81       10.98      8.92 o
   3  13   7      238.52      264.27     19.22 o
   4  13   7       38.58       36.38     10.98 o
   5  13   7        1.03        5.97      7.21 o
   6  13   7       16.75       13.98      5.67 o
   7  13   7       41.58       55.01      7.53 o
  -6  14   7        3.01        3.43      9.61 o
  -5  14   7        0.96        6.18      9.61 o
  -4  14   7       75.44      102.96     13.04 o
  -3  14   7       22.08       18.53      6.31 o
  -2  14   7        4.18       -0.69      7.55 o
  -1  14   7       27.56       24.02      8.92 o
   0  14   7       63.60       72.76     12.36 o
   1  14   7      178.41      189.45     17.16 o
   2  14   7       57.67       83.74     13.04 o
   3  14   7        1.77       17.85     10.30 o
   4  14   7        7.06       16.47     10.30 o
   5  14   7        9.81        7.55      9.61 o
  -2  15   7        2.77        0.00      8.24 o
  -1  15   7        7.18        8.92      9.61 o
   0  15   7        3.82        1.37      8.92 o
   1  15   7       54.94       61.09     13.04 o
   2  15   7       24.13        6.18      9.61 o
   3  15   7        1.76       -4.80      9.61 o
 -14   0   8        0.41       -3.16      5.57 o
 -13   0   8       30.96       30.62      5.40 o
 -12   0   8       82.81       91.39      7.95 o
 -11   0   8       51.05       42.27      5.22 o
 -10   0   8      184.75      170.34      8.71 o
  -9   0   8       65.76       63.20      5.07 o
  -8   0   8     1116.63     1085.33     20.31 o
  -7   0   8      116.91      126.64      5.78 o
  -6   0   8       21.96       24.76      3.40 o
  -5   0   8      953.56      969.39     19.88 o
  -4   0   8    15589.87    16279.28    412.19 o
  -3   0   8     1054.30     1053.07     20.37 o
  -2   0   8     3178.74     3286.22     56.02 o
  -1   0   8     5215.07     5411.80     89.99 o
   0   0   8        3.61        5.49      2.06 o
   1   0   8     1213.64     1219.31     14.46 o
   2   0   8      221.29      228.62      4.59 o
   3   0   8      364.66      436.58     10.11 o
   4   0   8     4987.35     5659.37     70.13 o
   5   0   8        2.39        1.22      1.80 o
   6   0   8     1350.10     1387.96     20.15 o
   7   0   8       51.65       66.84      3.58 o
   8   0   8       83.80       74.18      4.10 o
   9   0   8      133.92      120.61     15.79 o
  10   0   8      414.42      446.48     15.63 o
  11   0   8       38.34       44.98     15.10 o
  12   0   8        1.01       -1.37     15.44 o
  13   0   8      187.54      210.48     13.00 o
 -14   1   8        7.76       13.41      4.37 o
 -13   1   8       16.38       15.09      3.94 o
 -12   1   8        8.22        9.35      3.18 o
 -11   1   8        9.00       13.53      2.89 o
 -10   1   8       45.41       51.02      3.52 o
  -9   1   8      145.96      138.40      4.82 o
  -8   1   8      372.78      367.14      7.11 o
  -7   1   8      120.02       99.64      3.95 o
  -6   1   8      646.17      623.33     10.54 o
  -5   1   8     1032.00     1053.14     15.18 o
  -4   1   8      912.76      945.94     13.46 o
  -3   1   8     1694.12     1572.41     20.32 o
  -2   1   8      214.13      261.57      4.97 o
  -1   1   8     1971.41     1850.97     20.93 o
   0   1   8        2.06        5.73      0.84 o
   1   1   8      146.67      143.96      2.35 o
   2   1   8     2067.39     2186.65     18.68 o
   3   1   8     1811.12     1920.13     19.20 o
   4   1   8     3833.14     3956.57     35.37 o
   5   1   8       16.01       23.51      1.86 o
   6   1   8       52.68       55.83      2.26 o
   7   1   8        4.74        2.10      1.47 o
   8   1   8        5.15        7.25      1.98 o
   9   1   8      123.23      139.09      4.91 o
  10   1   8        0.35       -3.03      3.03 o
  11   1   8       34.18       30.89      4.77 o
  12   1   8       22.61       17.66      4.75 o
  13   1   8       83.94       90.43      7.33 o
 -14   2   8        4.42        5.79      6.34 o
 -13   2   8        9.39        7.60      3.46 o
 -12   2   8       12.54       13.07      3.32 o
 -11   2   8       36.44       37.59      3.62 o
 -10   2   8       75.18       70.72      4.06 o
  -9   2   8       37.97       36.45      3.19 o
  -8   2   8      163.27      158.09      5.25 o
  -7   2   8      450.30      478.58      8.60 o
  -6   2   8      787.71      819.16     11.79 o
  -5   2   8       75.64       95.49      3.78 o
  -4   2   8       21.78       10.14      2.77 o
  -3   2   8      994.57     1007.46     13.96 o
  -2   2   8        0.00        1.60      1.09 o
  -1   2   8     2041.06     1965.52     22.22 o
   0   2   8     2178.89     2142.45     21.90 o
   1   2   8       80.82       68.93      1.70 o
   2   2   8      254.19      258.09      5.50 o
   3   2   8       70.18       65.17      2.13 o
   4   2   8     2960.12     3096.40     30.38 o
   5   2   8     2107.40     2052.77     19.59 o
   6   2   8       83.89       80.55      3.28 o
   7   2   8       86.86      107.88      3.57 o
   8   2   8       74.13       84.03      3.73 o
   9   2   8      160.52      144.91      5.01 o
  10   2   8        4.27        3.38      2.84 o
  11   2   8       37.93       41.07      4.76 o
  12   2   8        9.03        5.33      4.24 o
  13   2   8        3.53        7.24      4.28 o
 -14   3   8        1.64       -2.65      4.48 o
 -13   3   8       37.71       46.47      4.49 o
 -12   3   8       85.79       86.92      4.86 o
 -11   3   8       76.33       79.74      6.33 o
 -10   3   8      145.35      151.73      5.40 o
  -9   3   8      127.22      123.80      5.17 o
  -8   3   8        2.43        3.37      2.30 o
  -7   3   8        0.11        0.58      1.93 o
  -6   3   8        5.52        6.71      2.21 o
  -5   3   8      461.45      466.94      7.80 o
  -4   3   8      170.42      213.34      4.63 o
  -3   3   8       46.34       43.42      2.30 o
  -2   3   8       25.21       18.95      1.66 o
  -1   3   8     1306.23     1341.32     14.60 o
   0   3   8     4299.44     4366.28     43.10 o
   1   3   8      632.37      707.13      7.71 o
   2   3   8     1036.37     1088.85     11.51 o
   3   3   8      587.82      647.32      8.97 o
   4   3   8      485.86      485.54      6.58 o
   5   3   8      331.41      329.49      5.46 o
   6   3   8        1.17       -1.54      1.54 o
   7   3   8      207.95      199.21      5.07 o
   8   3   8        3.87        2.51      2.30 o
   9   3   8        9.27        7.68      2.65 o
  10   3   8      131.52      144.20      6.49 o
  11   3   8        0.01       -2.96      4.37 o
  12   3   8        0.03       -1.68      3.81 o
  13   3   8        0.10       -5.15      6.31 o
 -13   4   8        2.41        1.08      4.17 o
 -12   4   8       72.49       87.27      5.00 o
 -11   4   8        0.66        6.36      3.09 o
 -10   4   8       56.04       72.63      4.21 o
  -9   4   8      367.95      343.03      8.42 o
  -8   4   8      818.32      751.23     12.18 o
  -7   4   8       19.79       17.65      2.55 o
  -6   4   8      208.32      195.43      5.19 o
  -5   4   8        0.51        2.33      1.64 o
  -4   4   8       11.16        9.15      1.70 o
  -3   4   8      726.34      740.52     10.14 o
  -2   4   8      915.41      878.74     11.31 o
  -1   4   8       19.26       26.20      1.54 o
   0   4   8        7.54        8.42      0.83 o
   1   4   8      861.66      870.97      9.17 o
   2   4   8       64.78       79.46      2.01 o
   3   4   8      456.79      463.57      8.57 o
   4   4   8        0.06       -0.23      1.75 o
   5   4   8       42.62       47.55      2.56 o
   6   4   8      548.76      567.27      8.81 o
   7   4   8      368.40      387.85      7.23 o
   8   4   8        7.08        3.66      2.29 o
   9   4   8       23.04       25.89      3.05 o
  10   4   8       24.96       20.87      3.16 o
  11   4   8        0.97       -2.79      4.18 o
  12   4   8        1.29       -3.29      6.05 o
  13   4   8        8.12       -2.75      9.61 o
 -13   5   8       19.05       28.36      5.20 o
 -12   5   8       20.96       15.44      4.11 o
 -11   5   8       12.49       16.66      3.44 o
 -10   5   8       11.91       10.42      2.96 o
  -9   5   8        7.86        5.62      2.96 o
  -8   5   8       77.59       57.35      3.95 o
  -7   5   8       74.97       87.77      4.15 o
  -6   5   8       49.53       41.59      3.68 o
  -5   5   8      172.54      187.54      4.94 o
  -4   5   8     1464.62     1423.99     17.85 o
  -3   5   8       24.02       23.08      1.86 o
  -2   5   8      142.40      141.29      3.29 o
  -1   5   8      986.57     1099.67     11.68 o
   0   5   8      211.76      249.48      3.52 o
   1   5   8       28.78       41.27      2.10 o
   2   5   8     1326.74     1347.79     19.60 o
   3   5   8     1623.24     1607.21     20.13 o
   4   5   8        5.71       10.76      2.12 o
   5   5   8      582.53      582.62      8.68 o
   6   5   8       25.39       20.23      2.39 o
   7   5   8      144.36      141.40      4.63 o
   8   5   8        3.06        8.13      3.38 o
   9   5   8       59.16       66.96      5.23 o
  10   5   8        1.74        0.86      3.48 o
  11   5   8        2.96        7.13      4.67 o
  12   5   8       16.19       19.77      5.86 o
  13   5   8        7.06        4.12      9.61 o
 -13   6   8       20.76       27.21      5.55 o
 -12   6   8       22.81       28.56      4.44 o
 -11   6   8       37.38       47.87      4.17 o
 -10   6   8       99.99       93.65      4.67 o
  -9   6   8       52.90       39.82      3.78 o
  -8   6   8       44.92       56.09      4.04 o
  -7   6   8       16.05       12.32      3.70 o
  -6   6   8      581.42      533.74      9.33 o
  -5   6   8        2.05        2.43      1.91 o
  -4   6   8      670.12      639.10      9.60 o
  -3   6   8       20.31       14.67      1.69 o
  -2   6   8        1.03       -1.08      1.08 o
  -1   6   8     1320.62     1378.36     14.37 o
   0   6   8       12.52        7.29      1.77 o
   1   6   8     3218.19     3318.91     38.08 o
   2   6   8        8.27        5.74      2.02 o
   3   6   8      107.30      117.58      4.66 o
   4   6   8       72.26       70.04      2.99 o
   5   6   8      700.45      675.50     12.46 o
   6   6   8      942.99      880.48     13.51 o
   7   6   8       91.88       85.65      5.24 o
   8   6   8        0.61       -2.99      2.99 o
   9   6   8       28.50       24.27      4.24 o
  10   6   8        0.37       -2.19      3.85 o
  11   6   8       18.71       21.23      5.67 o
  12   6   8        0.00        1.16      7.21 o
 -12   7   8      103.46      119.15      6.58 o
 -11   7   8       81.35       93.33      6.38 o
 -10   7   8        0.92        6.14      3.06 o
  -9   7   8        4.82        9.80      3.00 o
  -8   7   8        1.29        6.02      2.72 o
  -7   7   8      643.40      613.06     10.80 o
  -6   7   8      648.84      595.33     10.24 o
  -5   7   8       25.86       23.30      3.47 o
  -4   7   8      205.56      191.12      4.52 o
  -3   7   8      372.48      349.29      6.19 o
  -2   7   8        7.05        7.59      1.40 o
  -1   7   8        1.69        1.93      1.10 o
   0   7   8       58.09       56.30      3.13 o
   1   7   8      299.25      294.66      5.80 o
   2   7   8        8.62       19.24      2.19 o
   3   7   8       80.26       68.89      3.89 o
   4   7   8       35.31       43.98      3.41 o
   5   7   8       14.02       12.05      2.92 o
   6   7   8       18.21       16.21      5.45 o
   7   7   8      426.71      430.93     10.47 o
   8   7   8       48.11       48.72      4.74 o
   9   7   8       14.66       14.88      4.06 o
  10   7   8        0.93       -1.32      4.00 o
  11   7   8       25.89       35.87      5.62 o
  12   7   8        4.31       -3.09      6.52 o
 -12   8   8       12.36       30.66      7.51 o
 -11   8   8        6.73        3.66      4.82 o
 -10   8   8        2.02        6.24      3.23 o
  -9   8   8       15.17       11.57      3.18 o
  -8   8   8       32.27       36.17      3.12 o
  -7   8   8        1.03       -0.52      2.10 o
  -6   8   8     1387.39     1214.75     15.49 o
  -5   8   8       53.79       47.26      3.89 o
  -4   8   8      120.02      122.40      3.91 o
  -3   8   8        5.78        9.19      1.59 o
  -2   8   8       48.38       55.82      3.82 o
  -1   8   8       18.34       17.68      2.63 o
   0   8   8      555.94      581.19     10.65 o
   1   8   8      121.73      109.08      4.40 o
   2   8   8        1.42        5.77      2.18 o
   3   8   8      227.61      228.30      7.03 o
   4   8   8      479.49      435.98      9.57 o
   5   8   8       13.81        8.90      4.08 o
   6   8   8      834.21      779.16     18.20 o
   7   8   8      140.25      132.40      7.91 o
   8   8   8      158.84      158.49      8.70 o
   9   8   8       18.39        6.41      5.15 o
  10   8   8       32.15       25.65      6.74 o
  11   8   8       11.84       11.37      5.52 o
 -11   9   8       14.82       21.25      6.53 o
 -10   9   8        8.74        8.82      3.96 o
  -9   9   8       12.82       11.97      4.00 o
  -8   9   8      180.27      161.51      4.88 o
  -7   9   8        1.41       -0.29      2.02 o
  -6   9   8       14.62       10.58      2.23 o
  -5   9   8       87.04       81.50      3.59 o
  -4   9   8        1.88        2.46      3.37 o
  -3   9   8      234.95      237.43      7.75 o
  -2   9   8      116.24      116.35      6.88 o
  -1   9   8      381.54      389.33      8.55 o
   0   9   8       11.65        8.82      2.44 o
   1   9   8       27.98       30.01      3.78 o
   2   9   8        1.74        2.10      2.56 o
   3   9   8      173.54      164.13      6.08 o
   4   9   8      116.89      110.84      6.74 o
   5   9   8        6.78        4.38      4.08 o
   6   9   8        1.87        3.01      4.21 o
   7   9   8       11.71        9.34      4.72 o
   8   9   8       68.56       69.47      7.11 o
   9   9   8       10.68       17.16      5.94 o
  10   9   8        0.35        0.26      5.60 o
  11   9   8        3.86       -0.69      9.61 o
 -10  10   8        4.49       -0.04      4.58 o
  -9  10   8       37.49       33.76      5.12 o
  -8  10   8       39.91       25.40      5.76 o
  -7  10   8        0.56       -2.66      2.66 o
  -6  10   8       47.00       24.61      4.44 o
  -5  10   8       56.95       55.11      4.72 o
  -4  10   8       53.51       46.19      4.54 o
  -3  10   8       21.05       29.30      3.83 o
  -2  10   8      172.46      184.24      7.22 o
  -1  10   8        3.06       -2.33      2.33 o
   0  10   8       15.05       10.16      3.90 o
   1  10   8        9.45        0.54      3.52 o
   2  10   8        1.04        1.90      3.76 o
   3  10   8       19.49       30.73      3.96 o
   4  10   8       18.08       22.35      4.61 o
   5  10   8        4.65        8.86      4.21 o
   6  10   8       77.68       86.82      9.95 o
   7  10   8      108.01      115.12      8.03 o
   8  10   8        0.81        6.87      5.82 o
   9  10   8        0.01        3.67      5.01 o
  10  10   8        0.87        5.11     10.30 o
 -10  11   8       10.57       -0.69      8.92 o
  -9  11   8        0.26       -1.37      7.55 o
  -8  11   8       19.31       30.89     10.30 o
  -7  11   8        1.37       -2.75      7.55 o
  -6  11   8        1.42       -7.71      8.58 o
  -5  11   8       22.18       14.81      4.94 o
  -4  11   8       22.76       22.37      5.34 o
  -3  11   8       67.08       40.51      5.82 o
  -2  11   8      131.96      118.13      6.32 o
  -1  11   8       27.39       21.33      3.31 o
   0  11   8       26.62       30.17      4.32 o
   1  11   8       31.64       27.94      4.32 o
   2  11   8        0.05        1.25      4.66 o
   3  11   8       23.44       22.70      4.58 o
   4  11   8       51.42       58.80      5.80 o
   5  11   8       10.49       16.17      4.88 o
   6  11   8       34.66       30.95      5.62 o
   7  11   8        0.26       -7.23      7.23 o
   8  11   8        1.31       -4.84      4.84 o
   9  11   8       37.64       61.46     12.70 o
  -9  12   8       35.03       26.08     10.98 o
  -8  12   8       42.59       49.42     11.67 o
  -7  12   8       88.38       58.34     11.67 o
  -6  12   8        0.34        0.81      5.27 o
  -5  12   8        0.35       -0.25      4.59 o
  -4  12   8        8.24       10.64      5.34 o
  -3  12   8       65.38       64.52      7.03 o
  -2  12   8      111.70      109.36      9.95 o
  -1  12   8        7.28       -0.69      6.86 o
   0  12   8       12.75       20.74      5.76 o
   1  12   8       15.64        9.69      4.06 o
   2  12   8        4.99       -0.91      3.92 o
   3  12   8       19.68       32.58      6.22 o
   4  12   8       52.82       64.18      6.18 o
   5  12   8       33.25       36.15      5.78 o
   6  12   8       99.12      103.15      7.91 o
   7  12   8        0.54        3.85      5.44 o
   8  12   8       16.99       15.82      6.32 o
  -7  13   8       71.21       87.17     13.73 o
  -6  13   8       28.10       35.01     10.30 o
  -5  13   8        0.40        3.82      5.08 o
  -4  13   8        1.17       -0.34      4.85 o
  -3  13   8       15.12       10.95      8.58 o
  -2  13   8       51.35       65.90     10.98 o
  -1  13   8       35.43       18.53      8.24 o
   0  13   8       18.84       14.41      8.24 o
   1  13   8       43.23       56.29     10.98 o
   2  13   8      141.36      102.27     13.73 o
   3  13   8       39.84       36.38     10.30 o
   4  13   8       57.68       52.83      8.00 o
   5  13   8        6.18        8.01      5.15 o
   6  13   8       17.26       21.97      6.20 o
   7  13   8       93.81       97.95     10.14 o
  -5  14   8       21.22       28.83     10.30 o
  -4  14   8       41.63       50.87      7.77 o
  -3  14   8        3.65        6.18      8.24 o
  -2  14   8        0.84       -2.06      8.24 o
  -1  14   8        1.73        5.49      7.55 o
   0  14   8       25.19       28.14     10.30 o
   1  14   8       71.78       89.92     13.04 o
   2  14   8        1.79       17.16      9.61 o
   3  14   8      149.95      155.81     16.47 o
   4  14   8        1.42       -3.43      8.92 o
   5  14   8       12.17        2.75      9.61 o
  -3  15   8       33.58       43.93     10.98 o
  -2  15   8       17.36       23.34      9.61 o
  -1  15   8        9.36        6.86      8.92 o
   0  15   8       10.96       10.30     10.30 o
   1  15   8        9.58       20.59     10.30 o
   2  15   8        3.37        6.18      9.61 o
 -14   1   9        9.56        7.08      4.28 o
 -13   1   9       42.01       44.07      4.32 o
 -12   1   9       21.80       23.39      3.61 o
 -11   1   9        7.96        7.50      2.75 o
 -10   1   9       93.87       89.24      4.29 o
  -9   1   9       31.26       41.27      3.21 o
  -8   1   9       18.64       20.84      2.67 o
  -7   1   9      210.50      220.63      5.68 o
  -6   1   9      351.12      348.29      9.10 o
  -5   1   9       27.94       41.21      2.65 o
  -4   1   9      573.80      522.91      8.75 o
  -3   1   9      304.41      372.01      6.69 o
  -2   1   9     1299.75     1278.81     16.98 o
  -1   1   9      949.26      926.22     11.57 o
   0   1   9     8420.33     8337.11     81.58 o
   1   1   9      142.28      117.90      2.32 o
   2   1   9     3086.51     3021.57     25.35 o
   3   1   9       44.08       44.41      2.51 o
   4   1   9       10.04       10.84      1.36 o
   5   1   9       73.66       72.93      2.41 o
   6   1   9       43.29       57.53      2.31 o
   7   1   9      255.31      249.16      5.11 o
   8   1   9      111.80      111.72      3.91 o
   9   1   9      133.55      145.08      5.77 o
  10   1   9       56.70       65.05      5.00 o
  11   1   9        8.21        9.31      6.04 o
  12   1   9       27.49       25.89      5.13 o
  13   1   9       28.35       39.94      6.06 o
 -14   2   9        2.07        6.47      4.20 o
 -13   2   9        5.49        9.89      3.44 o
 -12   2   9       14.28       17.19      4.20 o
 -11   2   9       70.06       62.11      4.23 o
 -10   2   9        4.44        3.09      2.51 o
  -9   2   9      775.36      725.87     11.39 o
  -8   2   9      104.60      115.82      4.57 o
  -7   2   9       24.31       19.15      2.51 o
  -6   2   9       58.64       72.22      3.27 o
  -5   2   9      487.60      500.40      9.00 o
  -4   2   9      543.47      586.60      9.68 o
  -3   2   9     1450.76     1602.58     20.91 o
  -2   2   9        0.62        0.41      1.41 o
  -1   2   9        2.51        1.41      1.01 o
   0   2   9       14.12        9.67      1.02 o
   1   2   9        0.61       -0.76      0.80 o
   2   2   9     2341.37     2376.39     21.06 o
   3   2   9     3529.25     3594.06     32.13 o
   4   2   9      134.29      172.62      3.23 o
   5   2   9      599.19      599.94      7.28 o
   6   2   9      170.63      144.53      3.89 o
   7   2   9       68.36       73.69      3.15 o
   8   2   9      380.05      346.39      7.07 o
   9   2   9        0.07       -2.37      2.37 o
  10   2   9        4.90       -2.43      3.03 o
  11   2   9        0.63        1.71      3.89 o
  12   2   9        5.93       11.83      4.59 o
  13   2   9        6.36       13.04      6.80 o
 -13   3   9        3.17        2.13      3.45 o
 -12   3   9       99.41      115.71      5.46 o
 -11   3   9      270.64      272.42      7.36 o
 -10   3   9      165.70      152.40      5.44 o
  -9   3   9      186.40      197.01      6.36 o
  -8   3   9       61.52       48.83      3.51 o
  -7   3   9       22.92       18.25      2.47 o
  -6   3   9      287.43      278.41      7.25 o
  -5   3   9      535.15      495.73      8.20 o
  -4   3   9      909.70      858.92     12.93 o
  -3   3   9     2005.52     1998.01     25.54 o
  -2   3   9       58.55       32.09      3.22 o
  -1   3   9      199.40      178.89      3.77 o
   0   3   9       47.51       52.82      1.84 o
   1   3   9       53.35       67.54      1.74 o
   2   3   9        5.63        9.26      1.11 o
   3   3   9       42.00       49.69      1.95 o
   4   3   9       77.95       85.83      2.78 o
   5   3   9     1148.46     1207.71     13.66 o
   6   3   9       77.38       73.06      3.02 o
   7   3   9      101.65      108.52      7.94 o
   8   3   9       17.27       28.51      2.89 o
   9   3   9      105.74       88.75      4.76 o
  10   3   9        4.79       -0.51      2.72 o
  11   3   9       25.55       13.63      4.24 o
  12   3   9        4.66       -4.47      4.58 o
  13   3   9       40.45       45.04     15.10 o
 -13   4   9        4.13        8.21      3.81 o
 -12   4   9       32.62       39.95      5.50 o
 -11   4   9      128.43      134.84      5.48 o
 -10   4   9       48.81       44.07      4.83 o
  -9   4   9      451.58      432.60      9.25 o
  -8   4   9       79.08       81.30      4.23 o
  -7   4   9        0.88       -0.30      2.20 o
  -6   4   9      245.09      224.39      5.67 o
  -5   4   9      696.45      714.38     10.62 o
  -4   4   9      131.48      108.48      3.52 o
  -3   4   9       30.61       23.31      1.81 o
  -2   4   9       23.25       34.30      2.02 o
  -1   4   9     1870.49     1774.32     18.97 o
   0   4   9      209.51      221.81      3.94 o
   1   4   9      117.68      153.94      5.02 o
   2   4   9      392.31      378.70      5.55 o
   3   4   9     2049.83     2107.26     22.22 o
   4   4   9       18.80       18.66      1.59 o
   5   4   9      918.84      943.78     11.28 o
   6   4   9      225.53      214.95      5.51 o
   7   4   9        6.68        3.20      2.20 o
   8   4   9      214.63      229.88      9.46 o
   9   4   9       67.52       53.97      3.66 o
  10   4   9        5.01        3.09      3.23 o
  11   4   9       14.37       15.34      3.81 o
  12   4   9        2.65        0.00      5.07 o
  13   4   9        6.92       -1.37      9.61 o
 -13   5   9       12.92       23.11      5.10 o
 -12   5   9        3.16        4.74      3.33 o
 -11   5   9       46.34       55.47      4.62 o
 -10   5   9      109.84      112.40      4.99 o
  -9   5   9        8.72       18.28      4.69 o
  -8   5   9      326.29      327.83      7.86 o
  -7   5   9      732.13      717.26     11.71 o
  -6   5   9      457.92      418.64      7.92 o
  -5   5   9      634.85      588.81      9.52 o
  -4   5   9      584.21      578.06      9.10 o
  -3   5   9        0.76        7.90      1.50 o
  -2   5   9       72.48       90.89      2.75 o
  -1   5   9        3.15        3.45      1.15 o
   0   5   9      360.44      379.15      5.01 o
   1   5   9     1305.23     1400.60     24.95 o
   2   5   9      216.08      220.99      5.71 o
   3   5   9       64.36       72.04      2.15 o
   4   5   9       37.55       37.42      2.13 o
   5   5   9      393.64      388.35      7.75 o
   6   5   9      126.22      139.67      4.71 o
   7   5   9     1349.59     1343.25     22.86 o
   8   5   9       27.52       21.51      3.17 o
   9   5   9       72.67       59.48      5.11 o
  10   5   9        0.48       -2.36      3.57 o
  11   5   9        0.13       -3.61      3.71 o
  12   5   9       26.78       30.50      7.28 o
 -13   6   9       28.91       28.97      6.07 o
 -12   6   9       31.66       44.83      4.94 o
 -11   6   9      142.23      145.49      5.88 o
 -10   6   9       32.29       38.31      4.30 o
  -9   6   9       32.70       34.21      3.67 o
  -8   6   9       57.90       60.19      4.08 o
  -7   6   9      909.03      913.67     14.09 o
  -6   6   9        0.21       -0.28      2.32 o
  -5   6   9      361.05      337.27      7.00 o
  -4   6   9      265.63      292.25      6.16 o
  -3   6   9       27.44       26.30      2.44 o
  -2   6   9        1.30        1.67      1.48 o
  -1   6   9        3.35        4.87      1.13 o
   0   6   9      688.05      701.34     11.41 o
   1   6   9     1311.76     1336.43     17.10 o
   2   6   9        0.18       -1.05      1.38 o
   3   6   9     1082.89     1106.21     17.37 o
   4   6   9       43.91       37.02      3.28 o
   5   6   9      432.32      451.29      8.39 o
   6   6   9      190.43      200.15      5.79 o
   7   6   9      430.62      443.88      9.15 o
   8   6   9        9.67        5.76      3.51 o
   9   6   9       12.53       14.43      4.00 o
  10   6   9        1.66       -0.34      3.81 o
  11   6   9       30.39       28.78      5.65 o
  12   6   9       11.25       -4.75      7.21 o
 -12   7   9        6.79       10.06      4.19 o
 -11   7   9        6.07        4.84      3.63 o
 -10   7   9        0.00        0.14      2.98 o
  -9   7   9        7.67        7.94      3.02 o
  -8   7   9      352.44      352.16      8.24 o
  -7   7   9      134.60      124.35      5.12 o
  -6   7   9        1.45       -2.26      2.26 o
  -5   7   9      265.08      249.55      5.84 o
  -4   7   9      537.64      540.18      8.17 o
  -3   7   9      156.37      156.26      3.97 o
  -2   7   9      863.30      829.42     10.51 o
  -1   7   9      536.18      554.21      7.46 o
   0   7   9        5.34        3.92      1.92 o
   1   7   9       54.03       54.75      3.06 o
   2   7   9     1021.07     1029.52     16.52 o
   3   7   9      684.84      714.30     12.79 o
   4   7   9       16.17       11.80      2.70 o
   5   7   9        2.37        5.87      2.92 o
   6   7   9        3.33        9.95      4.08 o
   7   7   9      266.86      270.96      8.31 o
   8   7   9        5.83        8.84      3.70 o
   9   7   9        9.18        6.82      3.94 o
  10   7   9        0.37        1.65      4.10 o
  11   7   9        8.77        9.90      5.15 o
  12   7   9       48.74       42.54      8.21 o
 -12   8   9       14.00       15.31      7.89 o
 -11   8   9        6.83        3.67      3.79 o
 -10   8   9       15.97       20.35      4.24 o
  -9   8   9        4.87        2.69      2.98 o
  -8   8   9        1.02        0.97      2.33 o
  -7   8   9        3.32        4.52      2.26 o
  -6   8   9       26.40       28.93      2.92 o
  -5   8   9       77.60       81.00      3.80 o
  -4   8   9      430.60      392.19      6.99 o
  -3   8   9      272.27      258.17      5.59 o
  -2   8   9       48.39       54.56      3.92 o
  -1   8   9      234.36      212.09      5.97 o
   0   8   9       61.50       66.93      4.06 o
   1   8   9      117.50      114.20      4.83 o
   2   8   9      559.24      540.25     10.65 o
   3   8   9      155.04      133.77      5.38 o
   4   8   9       75.73       64.78      5.23 o
   5   8   9        4.60       -1.33      3.96 o
   6   8   9      542.32      558.60     14.91 o
   7   8   9       40.03       51.97      5.78 o
   8   8   9       17.13       14.71      5.01 o
   9   8   9        6.58        8.71      5.24 o
  10   8   9        7.90        9.00      5.67 o
  11   8   9        0.00       -3.09      6.31 o
 -11   9   9        6.88        5.39      4.44 o
 -10   9   9        7.56       14.56      5.03 o
  -9   9   9       51.87       52.49      4.23 o
  -8   9   9       32.83       31.71      3.15 o
  -7   9   9      101.98       92.49      4.66 o
  -6   9   9       12.78       23.10      2.92 o
  -5   9   9       45.65       37.05      3.36 o
  -4   9   9      246.98      202.32      5.55 o
  -3   9   9      136.36      141.42      6.32 o
  -2   9   9       65.84       67.13      4.48 o
  -1   9   9       15.28       13.99      2.71 o
   0   9   9       33.83       30.29      3.19 o
   1   9   9      431.62      410.59     11.08 o
   2   9   9      132.33      127.87      5.80 o
   3   9   9      187.73      195.70      6.56 o
   4   9   9       22.98       28.57      3.61 o
   5   9   9       29.95       34.84      5.30 o
   6   9   9       72.14       70.34      6.55 o
   7   9   9      315.96      304.10     11.49 o
   8   9   9       33.63       32.65      5.92 o
   9   9   9        2.81       -3.98      4.72 o
  10   9   9       42.74       47.32      8.48 o
 -10  10   9        1.27       -3.70      5.57 o
  -9  10   9        4.34        4.87      5.27 o
  -8  10   9        1.84        2.95      3.19 o
  -7  10   9       58.33       49.75      4.42 o
  -6  10   9       76.82       69.13      4.60 o
  -5  10   9       26.26       11.12      3.27 o
  -4  10   9        2.95       -2.81      2.83 o
  -3  10   9      533.21      478.40     15.36 o
  -2  10   9       16.80       11.59      3.42 o
  -1  10   9        0.02       -1.82      2.90 o
   0  10   9      319.32      310.68      9.74 o
   1  10   9      161.30      158.96      7.51 o
   2  10   9      103.66       83.08      5.67 o
   3  10   9      498.01      481.93     13.47 o
   4  10   9        2.17        2.75      3.57 o
   5  10   9       71.58       66.98      6.20 o
   6  10   9       46.02       45.77      5.94 o
   7  10   9        1.51       -4.18      4.18 o
   8  10   9       81.67      103.66      8.30 o
   9  10   9       21.22       17.21      6.15 o
  10  10   9        0.09        2.34      7.03 o
  -9  11   9        6.48       -2.06      8.92 o
  -8  11   9        0.00       -5.49      7.55 o
  -7  11   9       19.95       15.89      4.41 o
  -6  11   9       35.07       49.64      6.54 o
  -5  11   9       41.84       34.26      8.24 o
  -4  11   9      126.28      118.03      8.48 o
  -3  11   9      107.60      121.60      6.45 o
  -2  11   9      325.95      309.10     19.47 o
  -1  11   9       84.21       78.36      4.76 o
   0  11   9       32.17       34.89      5.64 o
   1  11   9       82.14       85.21      5.92 o
   2  11   9      163.03      156.94      7.62 o
   3  11   9        5.90        0.32      3.13 o
   4  11   9       31.44       39.44      5.41 o
   5  11   9        9.14        9.19      4.61 o
   6  11   9       16.78       18.48      5.27 o
   7  11   9        0.79       -0.65      4.88 o
   8  11   9       13.54       16.39      5.92 o
   9  11   9       13.73        7.24      7.03 o
  -8  12   9       87.59       91.29     13.73 o
  -7  12   9       82.15       97.47     13.73 o
  -6  12   9        1.07       -4.59      4.59 o
  -5  12   9       51.51       44.11      7.21 o
  -4  12   9      132.28      128.29     18.19 o
  -3  12   9        0.59        2.78      5.83 o
  -2  12   9        0.82        5.74      4.59 o
  -1  12   9        3.77       -3.78      4.37 o
   0  12   9        9.37        5.80      5.91 o
   1  12   9       17.94       15.69      4.41 o
   2  12   9       48.35       47.82      6.58 o
   3  12   9      162.94      168.92      8.56 o
   4  12   9        6.19        9.87      5.56 o
   5  12   9       21.75       22.40      5.52 o
   6  12   9       66.33       72.20      7.26 o
   7  12   9       18.84       31.05      6.47 o
   8  12   9        4.79        0.36      6.54 o
  -7  13   9        1.35       17.85     10.30 o
  -6  13   9        0.58       -2.06      8.24 o
  -5  13   9        0.55       -4.80      6.86 o
  -4  13   9        0.26        2.61      5.08 o
  -3  13   9       17.97       27.98      6.25 o
  -2  13   9       16.73       25.40      9.61 o
  -1  13   9       55.37       61.09     11.67 o
   0  13   9        0.58       -1.37      6.86 o
   1  13   9       32.08       18.53      8.92 o
   2  13   9        7.79       -1.37      7.55 o
   3  13   9       35.42       39.09      7.03 o
   4  13   9       45.00       56.08      8.04 o
   5  13   9       13.21        8.50      5.52 o
   6  13   9        6.76       15.98      6.43 o
  -5  14   9       15.02       25.40     10.30 o
  -4  14   9        3.20       10.93      6.05 o
  -3  14   9        1.54        6.86      8.24 o
  -2  14   9        1.49        4.80      8.24 o
  -1  14   9       41.36       76.19     12.36 o
   0  14   9       16.93       18.53      8.92 o
   1  14   9       11.50       13.73      8.92 o
   2  14   9       87.14       97.47     14.41 o
   3  14   9        8.91       15.10      9.61 o
   4  14   9        0.74        6.18      9.61 o
   5  14   9        7.84        9.61     10.98 o
  -2  15   9       16.59        3.43      8.24 o
  -1  15   9        1.99       -2.75      8.24 o
   0  15   9       21.14       20.59      9.61 o
   1  15   9       55.64       49.42     12.36 o
 -14   0  10       20.06       16.13      6.31 o
 -13   0  10        6.13        2.86      4.58 o
 -12   0  10        8.99        8.19      4.62 o
 -11   0  10      121.88      132.15     14.00 o
 -10   0  10       21.93       29.44      4.54 o
  -9   0  10       55.33       51.65      4.82 o
  -8   0  10      559.59      536.21     12.70 o
  -7   0  10        0.80        1.37      2.91 o
  -6   0  10      208.71      201.27      7.77 o
  -5   0  10       66.66       84.05      5.08 o
  -4   0  10      621.14      737.54     15.99 o
  -3   0  10     3642.00     3699.36     63.79 o
  -2   0  10    20136.42    20443.85    445.48 o
  -1   0  10     1191.09     1071.00     20.37 o
   0   0  10     3250.70     3322.22     47.68 o
   1   0  10    13000.89    13106.71    200.88 o
   2   0  10       96.79      112.89      2.92 o
   3   0  10     2727.92     2953.07     37.98 o
   4   0  10     1215.56     1309.44     18.73 o
   5   0  10      770.40      828.61     13.36 o
   6   0  10      933.50      937.75     21.93 o
   7   0  10       34.87       46.10      3.34 o
   8   0  10       51.04       60.73      5.12 o
   9   0  10       88.68       71.73      6.23 o
  10   0  10       23.02       39.71     17.16 o
  11   0  10        7.15        6.86      5.82 o
  12   0  10      115.25       89.21     13.04 o
  13   0  10       94.06      106.49     10.85 o
 -14   1  10        3.79        2.32      4.10 o
 -13   1  10        1.29        2.23      3.36 o
 -12   1  10        4.36        2.42      3.02 o
 -11   1  10        0.71        2.13      2.65 o
 -10   1  10      175.68      177.57      5.73 o
  -9   1  10      285.22      275.14      7.25 o
  -8   1  10      119.76      115.28      4.53 o
  -7   1  10      245.85      227.14      6.34 o
  -6   1  10       26.34       24.61      2.77 o
  -5   1  10      132.31      122.78      4.68 o
  -4   1  10      357.19      401.40      7.45 o
  -3   1  10        5.18        1.89      1.37 o
  -2   1  10      268.32      314.93      6.07 o
  -1   1  10       86.51      106.72      7.13 o
   0   1  10     6233.92     6384.16     63.09 o
   1   1  10     1292.49     1297.23     13.20 o
   2   1  10       52.57       52.57      1.59 o
   3   1  10     1022.33     1186.30     11.94 o
   4   1  10       43.80       53.31      2.04 o
   5   1  10      509.52      496.80      6.50 o
   6   1  10      264.04      264.03      4.60 o
   7   1  10        2.51        5.95      1.96 o
   8   1  10        2.77        1.45      2.05 o
   9   1  10        3.44        0.42      2.64 o
  10   1  10       14.20        8.77      3.46 o
  11   1  10       48.08       55.98      5.76 o
  12   1  10      103.77      105.16      6.98 o
  13   1  10       58.23       73.50      6.98 o
 -13   2  10       51.87       64.90      5.22 o
 -12   2  10        2.73       -0.22      2.92 o
 -11   2  10       70.66       65.92      4.29 o
 -10   2  10        2.25       -1.05      2.53 o
  -9   2  10        7.79        7.31      2.57 o
  -8   2  10       50.21       50.09      3.51 o
  -7   2  10      157.65      156.02      5.10 o
  -6   2  10      141.42      136.40      5.75 o
  -5   2  10     2072.64     2140.40     28.04 o
  -4   2  10       34.22       20.72      2.06 o
  -3   2  10       36.83       40.49      2.37 o
  -2   2  10     2636.15     2685.37     33.26 o
  -1   2  10     1552.45     1404.50     16.75 o
   0   2  10      230.46      242.22      4.10 o
   1   2  10      913.97      938.52     10.08 o
   2   2  10        3.93        1.72      0.91 o
   3   2  10       18.69       20.85      1.41 o
   4   2  10      586.73      623.14      7.34 o
   5   2  10      710.92      688.42      8.59 o
   6   2  10      100.72      102.65      3.44 o
   7   2  10      117.63      103.69      3.69 o
   8   2  10      133.10      120.95      4.92 o
   9   2  10       36.27       58.58      3.80 o
  10   2  10        4.65        1.69      3.29 o
  11   2  10       32.17       23.93      4.79 o
  12   2  10       56.55       69.78     12.98 o
  13   2  10        0.15       -4.12      6.54 o
 -13   3  10       32.54       35.46      4.57 o
 -12   3  10       52.20       65.87      4.75 o
 -11   3  10       15.59       24.26      3.52 o
 -10   3  10        5.29        5.93      2.77 o
  -9   3  10        4.98       12.90      3.02 o
  -8   3  10      212.92      212.94      6.25 o
  -7   3  10      319.45      300.81      6.90 o
  -6   3  10      704.77      712.02     10.99 o
  -5   3  10        4.12        1.96      1.70 o
  -4   3  10      501.35      508.03      8.89 o
  -3   3  10       50.46       44.89      3.17 o
  -2   3  10     1439.31     1450.37     19.26 o
  -1   3  10     1508.09     1609.71     19.07 o
   0   3  10       10.32       15.67      1.23 o
   1   3  10       22.14       15.23      1.85 o
   2   3  10       28.93       18.90      1.31 o
   3   3  10     1301.79     1291.30     13.89 o
   4   3  10        4.09        3.05      1.70 o
   5   3  10      293.93      282.77      5.24 o
   6   3  10      173.23      183.49      4.54 o
   7   3  10       10.36        6.32      2.18 o
   8   3  10        0.08       -1.68      2.34 o
   9   3  10        0.59        0.91      2.65 o
  10   3  10        3.52        1.13      2.93 o
  11   3  10        0.28        2.69      3.94 o
  12   3  10        7.07        8.92      5.22 o
  13   3  10       15.88       12.27     13.38 o
 -13   4  10       40.00       40.08      4.79 o
 -12   4  10       94.41      111.60      5.59 o
 -11   4  10        0.06       -1.55      2.96 o
 -10   4  10        0.01        0.08      2.75 o
  -9   4  10      162.08      170.35      6.08 o
  -8   4  10        0.63       -1.27      2.61 o
  -7   4  10       42.20       39.82      3.23 o
  -6   4  10     1181.06     1095.84     15.34 o
  -5   4  10      217.36      226.88      6.76 o
  -4   4  10      145.11      132.10      4.03 o
  -3   4  10      132.06      122.20      3.98 o
  -2   4  10       72.06       59.20      2.87 o
  -1   4  10        3.35        2.53      1.12 o
   0   4  10      997.60     1099.92     12.65 o
   1   4  10        5.55        4.88      1.46 o
   2   4  10     1182.84     1238.96     14.24 o
   3   4  10      114.38      121.74      4.18 o
   4   4  10       23.69       25.26      1.87 o
   5   4  10       93.90      100.09      3.48 o
   6   4  10      132.43      157.50      4.68 o
   7   4  10        0.12        6.00      2.43 o
   8   4  10       52.55       52.27      3.50 o
   9   4  10       24.99       10.92      3.44 o
  10   4  10       20.44       12.88      3.56 o
  11   4  10        0.35       -1.38      3.96 o
  12   4  10        0.23        0.12      4.94 o
 -13   5  10       27.13       19.45      5.77 o
 -12   5  10        5.47        5.85      3.41 o
 -11   5  10       24.06       42.99      3.99 o
 -10   5  10      108.45      114.33      5.32 o
  -9   5  10       69.19       55.19      4.08 o
  -8   5  10      731.14      708.09     12.12 o
  -7   5  10       10.55       15.07      2.86 o
  -6   5  10      158.58      150.99      5.11 o
  -5   5  10      212.18      225.03      5.66 o
  -4   5  10       15.75       21.12      2.17 o
  -3   5  10      571.89      550.16      8.55 o
  -2   5  10      303.65      326.44      6.66 o
  -1   5  10      916.99      887.57     10.80 o
   0   5  10       91.27       76.89      2.43 o
   1   5  10        2.25        1.37      1.23 o
   2   5  10      636.40      593.90      7.89 o
   3   5  10       34.43       31.13      2.70 o
   4   5  10        6.35       14.72      2.78 o
   5   5  10      998.87      996.57     13.18 o
   6   5  10      142.98      153.87      5.31 o
   7   5  10        5.51        8.88      2.94 o
   8   5  10       16.25       15.83      3.24 o
   9   5  10        1.51       -1.15      2.96 o
  10   5  10        5.17       -3.07      3.07 o
  11   5  10        5.25        9.41      4.24 o
  12   5  10       54.70       67.27     12.36 o
 -12   6  10       84.18      101.96      6.21 o
 -11   6  10       23.11       24.46      3.76 o
 -10   6  10       46.57       67.17      4.64 o
  -9   6  10       33.71       41.84      3.81 o
  -8   6  10       78.30       87.64      4.71 o
  -7   6  10     1767.72     1704.90     22.51 o
  -6   6  10       98.16      100.51      4.32 o
  -5   6  10      168.43      175.25      5.17 o
  -4   6  10      837.79      834.13     11.99 o
  -3   6  10       92.95      110.16      3.34 o
  -2   6  10        0.09        4.81      1.34 o
  -1   6  10        6.04        4.32      1.36 o
   0   6  10      410.53      389.79      5.59 o
   1   6  10      395.54      354.99      7.23 o
   2   6  10      187.83      167.83      5.44 o
   3   6  10      779.96      752.23     13.17 o
   4   6  10       92.94       90.42      4.51 o
   5   6  10      138.82      132.60      4.61 o
   6   6  10      365.94      352.58      7.73 o
   7   6  10      190.67      199.79      6.43 o
   8   6  10       45.19       51.51      4.08 o
   9   6  10       40.59       40.33      5.25 o
  10   6  10        0.40       -3.81      3.81 o
  11   6  10       24.59       22.47      5.13 o
  12   6  10        1.14        2.14      6.52 o
 -12   7  10       48.68       70.94      5.66 o
 -11   7  10        6.08        7.49      3.35 o
 -10   7  10        0.50       -0.30      3.15 o
  -9   7  10        8.07        4.22      2.91 o
  -8   7  10        1.21        5.22      2.81 o
  -7   7  10        5.69       12.73      2.97 o
  -6   7  10        8.11       -0.77      2.41 o
  -5   7  10       51.33       40.35      2.83 o
  -4   7  10      255.54      261.08      5.50 o
  -3   7  10       45.55       51.03      2.53 o
  -2   7  10       14.93       17.65      1.78 o
  -1   7  10       38.48       48.89      3.13 o
   0   7  10       87.68       94.60      4.10 o
   1   7  10      139.60      146.36      6.09 o
   2   7  10       13.65       14.65      2.71 o
   3   7  10       21.21       14.22      2.71 o
   4   7  10      358.77      364.14      8.86 o
   5   7  10      702.42      665.46     13.10 o
   6   7  10      777.34      742.17     17.88 o
   7   7  10       55.02       49.81      5.80 o
   8   7  10      275.31      268.96     13.38 o
   9   7  10       26.86       30.62      4.74 o
  10   7  10        2.45        3.31      4.20 o
  11   7  10        0.19       -3.04      5.01 o
 -11   8  10       10.87        7.21      3.92 o
 -10   8  10       10.25       12.58      3.59 o
  -9   8  10       19.77       16.73      3.44 o
  -8   8  10        0.10       -2.43      2.43 o
  -7   8  10      243.76      249.00      6.14 o
  -6   8  10      398.10      363.73      7.19 o
  -5   8  10        4.36       -1.95      1.95 o
  -4   8  10      541.07      478.12      7.85 o
  -3   8  10       15.87       15.63      2.84 o
  -2   8  10       11.16        5.87      2.49 o
  -1   8  10      144.97      146.89      5.28 o
   0   8  10      334.04      330.92     12.78 o
   1   8  10        1.13       -2.49      2.49 o
   2   8  10        0.65       -2.27      2.27 o
   3   8  10       19.41       19.45      3.06 o
   4   8  10       20.39       13.92      4.26 o
   5   8  10       58.13       55.42      4.53 o
   6   8  10      178.60      166.01     10.01 o
   7   8  10       53.26       51.60      6.04 o
   8   8  10      186.19      171.70     14.70 o
   9   8  10        2.96       10.81      5.41 o
  10   8  10        1.09        3.61      5.24 o
  11   8  10        0.08        3.65      7.89 o
 -11   9  10       29.24       41.59      6.59 o
 -10   9  10        0.03       -1.26      4.49 o
  -9   9  10        6.60        3.87      2.73 o
  -8   9  10       57.26       57.29      3.73 o
  -7   9  10        7.17        5.20      2.61 o
  -6   9  10      135.97      129.89      5.80 o
  -5   9  10      275.57      243.02      7.39 o
  -4   9  10       15.49        9.85      2.27 o
  -3   9  10      127.63      121.11      5.92 o
  -2   9  10      218.46      180.76      8.03 o
  -1   9  10      122.35      104.85      4.83 o
   0   9  10      108.05      107.21      4.93 o
   1   9  10       97.27       86.09      5.55 o
   2   9  10       12.88       16.02      5.29 o
   3   9  10      153.40      142.09      5.98 o
   4   9  10       65.39       65.21      4.53 o
   5   9  10        9.30        5.57      3.19 o
   6   9  10        2.79       -2.14      4.18 o
   7   9  10       10.12        7.09      4.76 o
   8   9  10       80.63       88.24      7.77 o
   9   9  10       10.81       20.41      5.92 o
  10   9  10       11.64       10.84      7.03 o
 -10  10  10        0.33       -1.72      5.82 o
  -9  10  10        0.05       -1.85      8.92 o
  -8  10  10        0.04       -1.13      3.22 o
  -7  10  10       45.85       48.17      4.46 o
  -6  10  10        3.27        2.52      2.95 o
  -5  10  10       61.87       51.18      4.24 o
  -4  10  10        1.37       -3.02      3.02 o
  -3  10  10       49.78       49.97      4.61 o
  -2  10  10       34.20       35.65      6.00 o
  -1  10  10       10.46       16.16      3.31 o
   0  10  10       12.09       20.56      4.04 o
   1  10  10        0.22       -2.42      3.23 o
   2  10  10        8.16        9.58      5.98 o
   3  10  10       41.89       37.89      3.96 o
   4  10  10        2.13       -1.33      2.99 o
   5  10  10        1.21       -3.60      4.81 o
   6  10  10      117.14      139.87      8.58 o
   7  10  10       60.19       61.15      6.74 o
   8  10  10       34.62       29.07      6.32 o
   9  10  10        4.45        2.59      6.54 o
  -9  11  10        3.11        1.37      8.92 o
  -8  11  10        6.78        9.61      8.92 o
  -7  11  10        5.50        7.91      4.14 o
  -6  11  10       17.26        6.86      4.94 o
  -5  11  10       33.48       43.87      6.54 o
  -4  11  10       39.61       35.12      4.54 o
  -3  11  10       28.50       32.55      4.32 o
  -2  11  10        8.29        9.73      3.52 o
  -1  11  10       54.44       49.37      5.24 o
   0  11  10       64.85       57.51      5.38 o
   1  11  10        0.82        3.42      3.52 o
   2  11  10       70.38       75.55      6.07 o
   3  11  10        7.71        4.56      3.25 o
   4  11  10      135.91      128.01      7.33 o
   5  11  10        1.07       -3.96      4.18 o
   6  11  10        6.83        8.73      5.12 o
   7  11  10        0.00        0.87      4.88 o
   8  11  10        3.35        1.32      6.65 o
  -8  12  10        3.67        8.92      9.61 o
  -7  12  10      118.64       96.10     13.04 o
  -6  12  10        3.34       -3.71      4.78 o
  -5  12  10        1.35        3.92      5.08 o
  -4  12  10        0.12        5.83      6.52 o
  -3  12  10       16.80       12.36      5.34 o
  -2  12  10        0.00        3.43      6.86 o
  -1  12  10        7.86        6.52      5.34 o
   0  12  10      144.52      148.93      7.75 o
   1  12  10       13.41       19.76      4.44 o
   2  12  10       46.58       60.87      7.71 o
   3  12  10        4.02        4.58      4.32 o
   4  12  10       91.43       69.75      7.38 o
   5  12  10       81.56      107.41      7.91 o
   6  12  10       19.63       18.63      5.67 o
   7  12  10       62.72       54.58      7.39 o
  -7  13  10        0.65       -5.49      8.92 o
  -6  13  10       59.28       47.36     11.67 o
  -5  13  10        4.69        5.83      5.83 o
  -4  13  10       41.55       57.56      7.28 o
  -3  13  10        0.21        0.00      6.86 o
  -2  13  10        5.72        8.92      8.24 o
  -1  13  10       40.69       46.68     10.98 o
   0  13  10       15.21       17.85      8.92 o
   1  13  10        1.38       10.30      8.24 o
   2  13  10       12.31       11.88     10.64 o
   3  13  10        1.75       -1.09      4.61 o
   4  13  10        0.01       -3.20      4.48 o
   5  13  10       95.83      100.35      9.25 o
   6  13  10       52.13       55.25      7.85 o
  -5  14  10        0.38       -2.75      8.24 o
  -4  14  10        4.04        2.06      8.24 o
  -3  14  10        0.00        3.43      8.24 o
  -2  14  10        1.53       -6.86      6.86 o
  -1  14  10        0.27       -4.80      8.24 o
   0  14  10        0.66       -6.18      6.86 o
   1  14  10       23.00       31.57     10.30 o
   2  14  10       21.65        6.18      9.61 o
   3  14  10      114.50      126.30     15.79 o
   4  14  10       21.82        5.49      9.61 o
 -13   1  11       10.22       13.73      4.12 o
 -12   1  11       50.29       55.49      4.34 o
 -11   1  11       28.79       29.70      3.43 o
 -10   1  11        2.84       -0.60      2.58 o
  -9   1  11       20.85       12.85      2.72 o
  -8   1  11        0.12        1.91      2.24 o
  -7   1  11        2.29        2.38      2.21 o
  -6   1  11      532.29      468.80      9.09 o
  -5   1  11        0.14       -0.61      1.78 o
  -4   1  11     1062.56     1149.70     16.37 o
  -3   1  11        0.19        0.58      1.44 o
  -2   1  11      190.69      221.49      5.35 o
  -1   1  11      744.03      786.48     11.48 o
   0   1  11      629.63      597.36      7.73 o
   1   1  11      145.69      169.18      3.24 o
   2   1  11      154.76      160.31      2.61 o
   3   1  11     1061.09     1115.79     11.43 o
   4   1  11       29.16       38.06      1.87 o
   5   1  11      651.17      617.92      8.09 o
   6   1  11      305.70      297.39      5.63 o
   7   1  11       72.41       64.73      3.45 o
   8   1  11       24.30       25.01      3.17 o
   9   1  11       40.82       52.47      3.86 o
  10   1  11       23.55       19.53      3.83 o
  11   1  11        5.12        1.57      4.16 o
  12   1  11       18.20       18.19      5.04 o
  13   1  11       32.76       34.25      6.86 o
 -13   2  11       60.87       73.59      5.83 o
 -12   2  11       41.88       54.01      4.40 o
 -11   2  11        7.58        8.01      3.05 o
 -10   2  11       68.93       64.64      4.09 o
  -9   2  11       42.91       41.04      3.58 o
  -8   2  11       57.35       61.59      4.10 o
  -7   2  11       68.63       56.78      3.40 o
  -6   2  11      261.02      265.19      6.69 o
  -5   2  11        3.45       10.19      2.13 o
  -4   2  11      109.03      110.29      4.02 o
  -3   2  11     1121.63     1206.13     16.79 o
  -2   2  11       18.15       29.39      2.13 o
  -1   2  11      906.12      955.66     12.22 o
   0   2  11      667.51      668.01      8.41 o
   1   2  11     2043.49     2137.76     20.99 o
   2   2  11     2437.24     2495.61     22.62 o
   3   2  11      502.73      483.97      8.56 o
   4   2  11      427.14      452.23      5.89 o
   5   2  11     1260.92     1303.80     14.82 o
   6   2  11      348.58      368.19      6.41 o
   7   2  11      831.25      827.74     11.03 o
   8   2  11       38.51       46.60      3.11 o
   9   2  11      245.76      246.53      8.34 o
  10   2  11      103.95       95.09      5.30 o
  11   2  11        8.37        6.71      3.78 o
  12   2  11        0.85        1.51      5.35 o
  13   2  11       40.32       54.40      9.95 o
 -13   3  11        0.22        1.11      3.85 o
 -12   3  11       13.47       19.83      3.65 o
 -11   3  11      174.84      194.02      6.56 o
 -10   3  11       28.02       26.63      3.26 o
  -9   3  11       42.22       42.83      3.68 o
  -8   3  11     1007.86      974.54     19.13 o
  -7   3  11        0.00        0.30      2.20 o
  -6   3  11      542.11      539.56      9.33 o
  -5   3  11       32.21       35.40      2.88 o
  -4   3  11      588.94      552.23      9.67 o
  -3   3  11       81.74       65.89      3.06 o
  -2   3  11      784.45      750.04     11.36 o
  -1   3  11      580.82      542.34      9.46 o
   0   3  11       41.26       39.14      1.80 o
   1   3  11       18.21        6.90      1.19 o
   2   3  11       99.44      110.97      2.66 o
   3   3  11      102.48      137.73      3.46 o
   4   3  11      268.38      281.44      4.97 o
   5   3  11       11.68       17.30      2.07 o
   6   3  11      157.68      172.66      4.50 o
   7   3  11      547.08      512.25      8.10 o
   8   3  11      298.74      282.74      6.75 o
   9   3  11       88.26      104.44      4.71 o
  10   3  11       36.99       40.49      5.00 o
  11   3  11        4.47       -1.95      4.16 o
  12   3  11       18.36       25.62      6.85 o
 -13   4  11       12.29        9.06      4.44 o
 -12   4  11       17.02       15.53      3.71 o
 -11   4  11        5.74        7.80      3.11 o
 -10   4  11        5.34        5.24      3.75 o
  -9   4  11       69.65       68.36      4.32 o
  -8   4  11        5.84        0.81      2.57 o
  -7   4  11      116.53      112.05      4.55 o
  -6   4  11        6.12        9.44      2.69 o
  -5   4  11     2976.15     2949.24     34.33 o
  -4   4  11      397.88      429.93      8.38 o
  -3   4  11      280.31      282.81      6.20 o
  -2   4  11      167.55      157.55      4.38 o
  -1   4  11      219.66      214.10      6.24 o
   0   4  11       34.83       26.00      2.24 o
   1   4  11        1.02        0.77      1.31 o
   2   4  11      131.78      124.35      2.70 o
   3   4  11        5.45        5.39      1.47 o
   4   4  11      206.68      210.74      4.24 o
   5   4  11     1660.87     1671.58     18.23 o
   6   4  11      402.38      410.04      6.86 o
   7   4  11      477.39      486.59      8.68 o
   8   4  11       22.50       21.88      3.36 o
   9   4  11       44.93       49.08      4.28 o
  10   4  11       43.22       45.14      4.51 o
  11   4  11        7.01       -0.51      4.01 o
  12   4  11        4.54        4.58      6.54 o
 -13   5  11       16.65       19.64      4.71 o
 -12   5  11        7.11       12.67      3.62 o
 -11   5  11        0.56       -0.46      3.04 o
 -10   5  11        4.28        7.44      3.15 o
  -9   5  11       42.73       51.28      3.99 o
  -8   5  11        0.07       -2.33      2.72 o
  -7   5  11      145.52      161.57      5.54 o
  -6   5  11      265.85      252.06      6.46 o
  -5   5  11       22.30       22.27      3.33 o
  -4   5  11      229.68      237.00      5.49 o
  -3   5  11        0.38        1.31      1.52 o
  -2   5  11      296.54      326.77      6.01 o
  -1   5  11      145.16      163.12      4.04 o
   0   5  11      135.65      130.96      3.33 o
   1   5  11      637.14      631.76      8.98 o
   2   5  11      335.98      342.21      6.65 o
   3   5  11      416.67      415.07     11.08 o
   4   5  11      380.73      357.39      5.52 o
   5   5  11      156.03      162.24      6.15 o
   6   5  11      136.36      148.82      5.26 o
   7   5  11     1194.44     1175.20     17.56 o
   8   5  11        0.01        1.10      2.94 o
   9   5  11      138.71      130.90      5.88 o
  10   5  11       22.15       26.24      4.04 o
  11   5  11        0.24       -0.01      3.68 o
  12   5  11        2.27        9.61      6.80 o
 -12   6  11        6.94       10.64      3.77 o
 -11   6  11       41.84       51.78      6.75 o
 -10   6  11       17.01       23.21      3.58 o
  -9   6  11       35.33       38.38      3.75 o
  -8   6  11       15.90       20.87      3.23 o
  -7   6  11      729.84      696.83     11.89 o
  -6   6  11      161.64      158.75      5.43 o
  -5   6  11     2157.95     2112.67     26.07 o
  -4   6  11      619.87      586.05      9.47 o
  -3   6  11       47.33       44.10      2.34 o
  -2   6  11        9.14       15.63      1.76 o
  -1   6  11       10.20        6.89      1.60 o
   0   6  11       58.96       56.85      2.39 o
   1   6  11      483.13      476.87      9.71 o
   2   6  11      463.68      470.80      9.57 o
   3   6  11        0.24        3.23      2.48 o
   4   6  11      305.85      307.80      8.01 o
   5   6  11        0.08        0.02      2.71 o
   6   6  11     1122.70     1025.67     35.57 o
   7   6  11       53.63       69.05      4.31 o
   8   6  11      190.97      198.65      6.68 o
   9   6  11        0.43        1.54      3.10 o
  10   6  11       19.72       21.29      4.66 o
  11   6  11       21.15       20.43      5.10 o
  12   6  11        0.08       -4.80      8.92 o
 -12   7  11       98.55      122.31      7.33 o
 -11   7  11        0.03       -2.12      3.14 o
 -10   7  11        3.02       -1.96      3.35 o
  -9   7  11        0.45        4.75      2.94 o
  -8   7  11       66.84       66.63      4.27 o
  -7   7  11       20.49       14.57      4.16 o
  -6   7  11       68.55       62.55      3.87 o
  -5   7  11        8.55       10.85      3.60 o
  -4   7  11     1053.25      952.74     12.54 o
  -3   7  11       11.55        8.95      1.99 o
  -2   7  11        0.86        1.56      1.47 o
  -1   7  11        0.33        1.00      1.86 o
   0   7  11        5.96        0.63      2.38 o
   1   7  11       20.26       26.66      3.57 o
   2   7  11       38.39       33.07      3.37 o
   3   7  11        3.01        4.57      2.65 o
   4   7  11      469.19      474.60     10.54 o
   5   7  11      159.74      146.64      9.11 o
   6   7  11      211.21      222.26      7.68 o
   7   7  11      136.39      132.60      6.42 o
   8   7  11        0.47        6.29      4.58 o
   9   7  11       24.63       25.43      4.64 o
  10   7  11        0.57       -1.78      4.16 o
  11   7  11        1.83        1.66      5.22 o
 -11   8  11       28.41       28.31      4.63 o
 -10   8  11        0.04       -3.10      3.10 o
  -9   8  11       19.17       10.35      3.32 o
  -8   8  11       32.58       38.10      3.75 o
  -7   8  11       36.93       45.09      3.36 o
  -6   8  11       73.32       65.96      3.59 o
  -5   8  11        1.52        2.05      2.09 o
  -4   8  11      153.96      160.76      6.34 o
  -3   8  11      319.70      301.19      7.76 o
  -2   8  11       11.96        6.56      2.53 o
  -1   8  11       59.93       64.10      3.83 o
   0   8  11        8.04        8.78      2.58 o
   1   8  11       45.02       42.16      6.22 o
   2   8  11        2.98       -1.79      2.48 o
   3   8  11       88.85       78.68      4.67 o
   4   8  11       60.90       59.23      4.40 o
   5   8  11        0.58       -0.13      3.13 o
   6   8  11      139.73      137.29      7.04 o
   7   8  11        5.79        4.35      4.32 o
   8   8  11        6.23        9.41      5.01 o
   9   8  11       98.12      101.70      8.18 o
  10   8  11        8.56       18.39      7.03 o
  11   8  11        1.84        3.48      6.93 o
 -11   9  11       10.54       11.32      5.51 o
 -10   9  11        1.43        1.52      4.72 o
  -9   9  11        1.02        0.91      2.72 o
  -8   9  11       31.33       41.13      4.32 o
  -7   9  11        3.92        2.62      2.96 o
  -6   9  11       31.03       21.15      4.32 o
  -5   9  11       23.50       23.63      3.54 o
  -4   9  11        4.53        1.91      2.79 o
  -3   9  11      403.72      392.71     10.55 o
  -2   9  11       73.56       83.43      5.74 o
  -1   9  11      122.51      106.78      4.93 o
   0   9  11        3.48        6.47      3.12 o
   1   9  11        2.62       -1.70      2.89 o
   2   9  11      276.89      254.28      9.22 o
   3   9  11      546.10      541.16     11.57 o
   4   9  11        0.25       -3.27      3.27 o
   5   9  11       30.18       19.38      3.92 o
   6   9  11        0.84       -3.78      3.78 o
   7   9  11        1.24        5.35      4.72 o
   8   9  11       27.02       31.57      6.80 o
   9   9  11        0.13        2.57      6.75 o
  10   9  11       27.08       31.57      8.25 o
 -10  10  11       10.42        8.54      6.52 o
  -9  10  11        0.03       -3.54      3.54 o
  -8  10  11        1.42       -2.37      3.47 o
  -7  10  11       74.20       71.97      4.31 o
  -6  10  11      209.49      211.95      7.42 o
  -5  10  11      523.40      494.19     11.19 o
  -4  10  11      184.75      169.48      7.63 o
  -3  10  11      116.04      106.17      6.20 o
  -2  10  11       35.83       43.01      4.58 o
  -1  10  11       36.43       34.22      4.72 o
   0  10  11     1464.18     1424.07     26.11 o
   1  10  11       86.37       82.36      5.92 o
   2  10  11       61.24       53.19      5.26 o
   3  10  11      147.25      134.00      6.08 o
   4  10  11        0.01       -1.40      3.11 o
   5  10  11       10.98        8.25      3.68 o
   6  10  11        0.40       -2.32      4.44 o
   7  10  11        5.53        5.97      4.98 o
   8  10  11        1.18        1.45      5.12 o
   9  10  11       21.59       18.20     10.30 o
  -9  11  11        4.23        8.24      9.61 o
  -8  11  11        5.97        7.37      4.67 o
  -7  11  11       23.60       24.62      5.01 o
  -6  11  11        1.62        3.43      4.85 o
  -5  11  11        0.04        2.95      4.80 o
  -4  11  11        3.99        5.46      3.52 o
  -3  11  11       30.21       22.65      4.08 o
  -2  11  11       21.02       21.10      4.04 o
  -1  11  11      102.56       98.01      6.44 o
   0  11  11       14.33       11.72      4.04 o
   1  11  11        7.49        6.09      3.92 o
   2  11  11      321.85      308.72     11.36 o
   3  11  11      178.85      173.05      8.72 o
   4  11  11       12.80       14.22      3.91 o
   5  11  11       17.16       11.52      5.01 o
   6  11  11       35.06       34.64      6.20 o
   7  11  11        0.85        9.54      5.27 o
   8  11  11       17.27       13.73      7.51 o
  -8  12  11        1.70        6.86      9.61 o
  -7  12  11       27.03       29.14      7.03 o
  -6  12  11        5.22        7.18      5.76 o
  -5  12  11        0.12        7.55      5.34 o
  -4  12  11        0.39       -0.69      4.85 o
  -3  12  11       80.64       71.61      7.89 o
  -2  12  11       39.87       49.42     10.30 o
  -1  12  11      132.07      121.37      7.24 o
   0  12  11        0.07       -1.05      3.82 o
   1  12  11        0.13       -3.57      3.73 o
   2  12  11       18.62       20.82      4.72 o
   3  12  11       93.85       83.65      9.20 o
   4  12  11        7.01        5.18      3.81 o
   5  12  11        1.19        3.43      4.76 o
   6  12  11        0.07        0.45      5.01 o
   7  12  11        5.76        7.89      6.80 o
  -6  13  11       30.76       41.00      7.77 o
  -5  13  11        4.53       16.69      6.05 o
  -4  13  11       53.68       71.60     13.04 o
  -3  13  11        0.05        5.49      7.55 o
  -2  13  11        7.98       -6.86      6.86 o
  -1  13  11        1.79        0.69      7.55 o
   0  13  11       13.70        0.00      7.55 o
   1  13  11       60.29       63.04      8.00 o
   2  13  11       13.47       12.82      4.94 o
   3  13  11       16.35        4.80      4.84 o
   4  13  11       56.38       67.88      7.11 o
   5  13  11        4.82        1.91      5.27 o
   6  13  11       14.34       17.01      7.51 o
  -4  14  11        4.38        9.61      8.92 o
  -3  14  11        2.01        6.18      8.92 o
  -2  14  11       33.44       50.11     11.67 o
  -1  14  11       16.33       17.16      9.61 o
   0  14  11       34.44       33.63     10.30 o
   1  14  11       49.57       44.62     11.67 o
   2  14  11        0.72        4.12      8.92 o
   3  14  11        8.97       18.53     10.30 o
 -13   0  12        1.82       10.06      5.57 o
 -12   0  12       11.67       12.76      4.96 o
 -11   0  12       23.55       25.00      6.54 o
 -10   0  12      120.89      118.48     12.07 o
  -9   0  12       27.08       27.36      4.26 o
  -8   0  12       36.38       29.52      4.85 o
  -7   0  12       38.86       34.73      8.92 o
  -6   0  12       52.96       49.63      4.59 o
  -5   0  12      131.72      157.30      6.80 o
  -4   0  12      448.02      489.22     12.59 o
  -3   0  12     1546.39     1815.65     33.71 o
  -2   0  12     2232.82     2246.93     40.25 o
  -1   0  12       28.79       45.00      6.86 o
   0   0  12       80.28       76.49      3.69 o
   1   0  12       19.70       13.59      1.68 o
   2   0  12      677.93      760.22     10.40 o
   3   0  12      887.65      787.00     13.47 o
   4   0  12     1080.86     1042.82     15.82 o
   5   0  12        5.22        4.53      2.21 o
   6   0  12        1.96        4.37      2.87 o
   7   0  12      227.72      212.02     11.34 o
   8   0  12       66.47       42.43      8.71 o
   9   0  12       20.82       14.17      4.61 o
  10   0  12      120.14      124.88      7.75 o
  11   0  12       49.27       51.77      8.24 o
  12   0  12       46.27       38.16      8.08 o
  13   0  12        6.60       -8.92     10.30 o
 -13   1  12        0.00       -1.56      3.75 o
 -12   1  12       27.87       30.23      3.82 o
 -11   1  12       39.10       37.03      3.72 o
 -10   1  12       29.79       36.55      3.55 o
  -9   1  12       57.11       41.04      3.54 o
  -8   1  12       33.32       23.82      2.95 o
  -7   1  12       58.60       49.16      4.95 o
  -6   1  12       66.12       74.07      3.78 o
  -5   1  12      213.06      226.15      5.91 o
  -4   1  12      175.37      146.95      4.54 o
  -3   1  12       65.67       65.35      3.06 o
  -2   1  12     2934.68     3261.33     40.13 o
  -1   1  12      410.25      406.48      7.20 o
   0   1  12      161.21      135.69      3.25 o
   1   1  12      118.07      112.23      2.75 o
   2   1  12      346.97      418.54      5.67 o
   3   1  12       29.81       31.78      1.71 o
   4   1  12     2432.39     2648.00     24.76 o
   5   1  12     1023.59     1051.09     11.49 o
   6   1  12      424.06      410.51      6.89 o
   7   1  12       98.52       94.65      3.63 o
   8   1  12      274.91      275.03      6.78 o
   9   1  12       12.43        5.31      2.89 o
  10   1  12       88.96       98.71      5.56 o
  11   1  12        2.65        5.49      4.24 o
  12   1  12        1.79        5.43      4.86 o
 -13   2  12       38.46       40.12      5.04 o
 -12   2  12        3.06        9.69      3.58 o
 -11   2  12        0.14        0.89      2.86 o
 -10   2  12        8.13        4.40      2.71 o
  -9   2  12       15.14       10.63      2.79 o
  -8   2  12        6.67        1.86      2.51 o
  -7   2  12       65.72       56.82      3.58 o
  -6   2  12        4.06        5.18      2.68 o
  -5   2  12      167.40      148.64      4.97 o
  -4   2  12        5.24        8.92      2.06 o
  -3   2  12       38.58       47.50      2.71 o
  -2   2  12      185.32      189.36      5.35 o
  -1   2  12      564.76      587.35      8.61 o
   0   2  12      407.38      406.96      6.04 o
   1   2  12      383.75      399.06      5.48 o
   2   2  12      118.77      104.64      2.44 o
   3   2  12       25.80       30.97      2.43 o
   4   2  12       34.73       25.36      1.74 o
   5   2  12      295.72      286.95      5.45 o
   6   2  12       45.46       44.70      2.72 o
   7   2  12       70.61       77.59      3.46 o
   8   2  12       25.66       27.10      2.89 o
   9   2  12       25.47       37.08      3.65 o
  10   2  12        0.23       -0.78      4.75 o
  11   2  12        7.19        4.18      3.91 o
  12   2  12        4.48       -5.22      5.22 o
 -13   3  12        0.18        0.44      4.02 o
 -12   3  12       20.42       30.33      3.98 o
 -11   3  12        1.79        5.01      3.01 o
 -10   3  12       31.36       26.37      3.70 o
  -9   3  12       52.97       57.16      4.11 o
  -8   3  12      181.69      182.43      5.96 o
  -7   3  12      581.35      569.40     10.14 o
  -6   3  12      913.64      911.70     13.56 o
  -5   3  12      112.19      111.93      4.61 o
  -4   3  12      290.62      305.57      6.66 o
  -3   3  12        1.63        2.30      1.79 o
  -2   3  12     2027.48     2127.46     27.50 o
  -1   3  12       64.64       51.58      2.31 o
   0   3  12       87.91       79.24      2.57 o
   1   3  12       56.73       58.20      2.32 o
   2   3  12      557.05      511.39      6.63 o
   3   3  12        1.60       -1.11      1.11 o
   4   3  12      354.99      375.49      5.98 o
   5   3  12       53.12       52.64      2.83 o
   6   3  12       11.60       13.29      2.27 o
   7   3  12        9.41       14.08      2.51 o
   8   3  12      343.34      362.34      7.11 o
   9   3  12       54.29       42.72      5.07 o
  10   3  12        0.19       -3.63      3.63 o
  11   3  12       11.92        8.27      4.46 o
  12   3  12       13.27       13.86      7.41 o
 -13   4  12       12.02       11.21      4.52 o
 -12   4  12        1.61        1.30      3.33 o
 -11   4  12       29.44       27.81      3.79 o
 -10   4  12       39.65       48.93      4.06 o
  -9   4  12      325.81      323.04      8.15 o
  -8   4  12       48.21       45.96      3.78 o
  -7   4  12      210.57      220.11      6.28 o
  -6   4  12      230.67      236.96      6.15 o
  -5   4  12      878.60      862.16     12.83 o
  -4   4  12      664.56      692.63     11.53 o
  -3   4  12     1102.93     1073.46     15.73 o
  -2   4  12      862.17      839.68     12.64 o
  -1   4  12      193.55      175.57      3.83 o
   0   4  12      143.05      118.31      3.16 o
   1   4  12       94.75      109.79      3.25 o
   2   4  12      134.51      131.25      2.87 o
   3   4  12       55.90       57.49      3.43 o
   4   4  12      366.05      355.31      7.67 o
   5   4  12      217.34      220.36      4.86 o
   6   4  12       56.17       51.77      2.93 o
   7   4  12        2.16        9.36      3.02 o
   8   4  12       59.59       76.32      4.63 o
   9   4  12       75.21       94.30      5.24 o
  10   4  12       10.64       14.81      4.37 o
  11   4  12        0.50       -2.35      4.40 o
  12   4  12        1.24       -3.43      6.31 o
 -12   5  12        1.31        0.78      3.43 o
 -11   5  12        1.22       -2.89      2.89 o
 -10   5  12        1.61       -0.70      2.98 o
  -9   5  12       17.84       17.95      3.33 o
  -8   5  12       26.36       27.72      3.53 o
  -7   5  12       19.73       21.98      3.10 o
  -6   5  12      585.92      555.04      9.96 o
  -5   5  12      531.54      499.81      9.10 o
  -4   5  12      359.37      343.28      6.89 o
  -3   5  12       42.54       33.77      2.60 o
  -2   5  12       11.58       12.98      1.86 o
  -1   5  12       56.64       51.88      2.34 o
   0   5  12       21.43       22.36      1.67 o
   1   5  12       73.48       68.73      2.74 o
   2   5  12       85.94       85.34      3.28 o
   3   5  12        7.73        6.64      1.62 o
   4   5  12       43.36       37.76      3.66 o
   5   5  12      602.28      574.56     11.82 o
   6   5  12       41.04       27.56      3.29 o
   7   5  12      223.10      233.12      7.08 o
   8   5  12       16.71       18.03      3.55 o
   9   5  12       47.76       39.20      4.25 o
  10   5  12       40.85       51.59      4.74 o
  11   5  12       16.17        4.90      4.50 o
  12   5  12        8.60       10.16      5.86 o
 -12   6  12       50.98       65.49      5.33 o
 -11   6  12        2.78        4.31      3.24 o
 -10   6  12        0.06        0.06      3.02 o
  -9   6  12      124.69      135.65      5.70 o
  -8   6  12      159.61      158.30      7.11 o
  -7   6  12       56.97       64.34      4.09 o
  -6   6  12      315.80      320.56      7.39 o
  -5   6  12      223.53      203.41      5.95 o
  -4   6  12      400.12      408.24      8.01 o
  -3   6  12       46.48       42.09      2.53 o
  -2   6  12      190.45      194.64      4.67 o
  -1   6  12      631.09      605.41      7.82 o
   0   6  12       72.48       72.81      5.15 o
   1   6  12      234.35      240.41      6.04 o
   2   6  12       74.54       93.28      4.40 o
   3   6  12      148.83      148.24      5.79 o
   4   6  12      128.14      141.68      5.77 o
   5   6  12        0.00       -2.79      2.79 o
   6   6  12       23.65       21.52      3.89 o
   7   6  12       97.21      108.23      5.09 o
   8   6  12      114.16      123.05      5.60 o
   9   6  12        0.00        1.04      3.23 o
  10   6  12       98.17      117.83      6.18 o
  11   6  12       28.27       20.58      5.06 o
 -12   7  12        3.71       11.59      5.38 o
 -11   7  12        4.95        6.68      3.76 o
 -10   7  12        1.01        1.76      3.18 o
  -9   7  12       22.08       31.03      3.77 o
  -8   7  12       99.61       99.95      5.74 o
  -7   7  12      126.38      120.46      5.02 o
  -6   7  12       88.48       89.54      4.33 o
  -5   7  12       31.81       32.61      3.10 o
  -4   7  12      653.15      632.04      9.51 o
  -3   7  12      142.07      127.62      3.99 o
  -2   7  12      356.56      365.18      8.18 o
  -1   7  12        0.06       -0.98      1.89 o
   0   7  12       97.91      105.47      4.51 o
   1   7  12      112.11      103.60      8.75 o
   2   7  12      549.96      544.64     11.69 o
   3   7  12       63.17       56.18      4.12 o
   4   7  12      186.07      195.72      8.15 o
   5   7  12      127.69      115.88      5.79 o
   6   7  12      291.15      300.71      8.85 o
   7   7  12        7.19        7.50      3.63 o
   8   7  12       64.06       66.26      5.50 o
   9   7  12       71.62       71.47      5.85 o
  10   7  12       85.17       84.21      9.33 o
  11   7  12        0.70        1.37      6.86 o
 -11   8  12       48.21       55.34      6.22 o
 -10   8  12        7.68       14.79      4.01 o
  -9   8  12        8.55        6.94      3.29 o
  -8   8  12        0.72        1.01      2.72 o
  -7   8  12        4.67        8.53      2.48 o
  -6   8  12       20.89       26.25      2.81 o
  -5   8  12       12.76       10.83      2.69 o
  -4   8  12        7.33        8.74      2.96 o
  -3   8  12      157.89      158.21      6.22 o
  -2   8  12       78.50       68.03      6.74 o
  -1   8  12      699.59      679.02     12.45 o
   0   8  12       57.64       55.54      4.61 o
   1   8  12       70.47       60.49      4.76 o
   2   8  12      240.31      231.78      8.70 o
   3   8  12       64.27       63.10      4.52 o
   4   8  12       45.70       50.04      4.52 o
   5   8  12       19.08       17.65      3.70 o
   6   8  12      115.37      123.56      6.20 o
   7   8  12        2.47        0.15      3.57 o
   8   8  12        0.00       -4.32      4.32 o
   9   8  12       42.93       53.77      6.95 o
  10   8  12        0.04        5.14      6.54 o
 -10   9  12       13.16       16.30      3.85 o
  -9   9  12       50.90       56.75      5.00 o
  -8   9  12        1.63       -0.34      3.05 o
  -7   9  12        2.67       -1.16      2.96 o
  -6   9  12        0.06       -2.79      2.79 o
  -5   9  12       95.83       98.09      5.28 o
  -4   9  12      278.25      258.06      7.85 o
  -3   9  12       21.79       19.82      3.47 o
  -2   9  12      954.62      880.76     17.52 o
  -1   9  12      152.37      167.63      6.20 o
   0   9  12      166.34      167.19      7.66 o
   1   9  12      112.11       97.41      6.30 o
   2   9  12      107.89      100.56      6.47 o
   3   9  12       77.72       65.41      5.75 o
   4   9  12        1.69       -2.99      2.99 o
   5   9  12       78.13       71.92      5.17 o
   6   9  12       24.16       31.32      4.52 o
   7   9  12        0.22       -0.77      4.61 o
   8   9  12      166.94      177.56     10.03 o
   9   9  12        1.29        2.86      5.22 o
  10   9  12       30.65       23.59      8.00 o
 -10  10  12        1.36        6.38      6.54 o
  -9  10  12        9.72        5.30      4.82 o
  -8  10  12        0.11        2.04      4.14 o
  -7  10  12        1.88        1.14      3.19 o
  -6  10  12       73.26       81.96      5.35 o
  -5  10  12       61.88       68.72      4.85 o
  -4  10  12      112.36      117.85      6.44 o
  -3  10  12       50.39       55.66      8.24 o
  -2  10  12        0.89       -0.15      3.23 o
  -1  10  12      129.12       97.42      6.32 o
   0  10  12      154.44      164.50     10.30 o
   1  10  12       49.25       47.91      5.05 o
   2  10  12        0.36        1.74      3.64 o
   3  10  12        0.02        1.10      3.82 o
   4  10  12        2.57       -3.25      3.25 o
   5  10  12        0.04       -3.19      3.19 o
   6  10  12        7.30       10.54      4.24 o
   7  10  12        1.19       -1.13      4.91 o
   8  10  12        7.88        3.59      5.35 o
   9  10  12        2.08        5.52      6.74 o
  -9  11  12      211.74      240.93     19.91 o
  -8  11  12       46.71       46.97      6.34 o
  -7  11  12       26.79       25.17      5.41 o
  -6  11  12       25.59       27.12      5.12 o
  -5  11  12        0.99       -2.38      4.77 o
  -4  11  12       42.96       40.33      4.84 o
  -3  11  12        1.09        3.99      3.52 o
  -2  11  12       10.74       21.33      5.08 o
  -1  11  12      125.57      110.45      6.82 o
   0  11  12      117.85      115.40     10.86 o
   1  11  12       20.53       21.40      5.04 o
   2  11  12       16.81       14.84      4.44 o
   3  11  12       15.37       20.66      4.88 o
   4  11  12       47.27       47.72      4.95 o
   5  11  12        0.02       -1.66      4.06 o
   6  11  12       62.16       64.80      7.13 o
   7  11  12       12.93       11.75      5.84 o
   8  11  12        0.28       -5.60      6.05 o
  -8  12  12        0.02       -1.37      9.61 o
  -7  12  12      169.12      195.36     20.94 o
  -6  12  12       21.66       29.85      8.92 o
  -5  12  12       14.74        8.06      5.57 o
  -4  12  12        0.11        2.91      5.08 o
  -3  12  12        8.64       13.73      8.24 o
  -2  12  12        1.52        4.34      4.59 o
  -1  12  12        5.68       18.62      5.44 o
   0  12  12        1.73        2.43      3.92 o
   1  12  12        4.20        0.49      4.14 o
   2  12  12      110.37      111.88      7.51 o
   3  12  12        9.86       12.45      5.04 o
   4  12  12        0.20       -1.83      4.36 o
   5  12  12        0.20        1.95      4.88 o
   6  12  12        2.53        0.49      5.27 o
   7  12  12       77.91       76.49     10.16 o
  -6  13  12       15.62       21.82      8.58 o
  -5  13  12        6.97        6.18      5.82 o
  -4  13  12        0.08        4.12      7.55 o
  -3  13  12       29.49       39.13     10.30 o
  -2  13  12        2.42       20.59      8.92 o
  -1  13  12        0.74       -3.43      7.55 o
   0  13  12        0.09       -4.80      6.86 o
   1  13  12        7.43       14.07      6.31 o
   2  13  12       61.98       57.51      6.71 o
   3  13  12        0.11        2.57      4.88 o
   4  13  12        5.03       12.51      5.64 o
   5  13  12       71.36       75.35      7.79 o
  -4  14  12        2.12       -3.43      8.24 o
  -3  14  12        0.07        0.00      8.24 o
  -2  14  12        8.78       16.47      9.61 o
  -1  14  12        0.34       -3.43      8.24 o
   0  14  12       16.31       16.47      9.61 o
   1  14  12        0.04        3.43      8.24 o
   2  14  12       11.18       35.69     11.67 o
   3  14  12        9.71       21.28     10.98 o
 -13   1  13        6.40        5.81      4.17 o
 -12   1  13        1.25        3.14      3.18 o
 -11   1  13        4.50        4.95      3.02 o
 -10   1  13        0.47        1.01      2.60 o
  -9   1  13        8.03        6.66      2.78 o
  -8   1  13        1.34       -2.27      2.27 o
  -7   1  13       13.49        3.94      2.48 o
  -6   1  13       17.55       14.39      2.56 o
  -5   1  13      419.37      467.83      9.07 o
  -4   1  13        0.20        0.16      3.32 o
  -3   1  13       74.43       55.62      2.90 o
  -2   1  13        3.28        7.38      2.87 o
  -1   1  13     1006.76      983.63     14.23 o
   0   1  13      521.30      550.20      7.64 o
   1   1  13      397.89      362.97      5.28 o
   2   1  13       61.05       62.35      2.03 o
   3   1  13      221.26      210.90      3.88 o
   4   1  13       24.62       31.15      2.21 o
   5   1  13       38.79       35.31      2.39 o
   6   1  13        0.34       -1.86      1.86 o
   7   1  13       53.02       38.62      3.21 o
   8   1  13       27.57       34.34      3.43 o
   9   1  13       16.15        7.40      3.58 o
  10   1  13       63.88       65.45      4.52 o
  11   1  13       48.14       45.89      5.07 o
  12   1  13        8.33       13.03      5.28 o
 -13   2  13        1.82        0.62      4.00 o
 -12   2  13       44.95       40.45      4.22 o
 -11   2  13       85.01       86.31      4.83 o
 -10   2  13       11.84        7.62      3.48 o
  -9   2  13        0.01       -2.52      2.52 o
  -8   2  13       30.19       22.77      3.12 o
  -7   2  13      414.94      366.28      8.65 o
  -6   2  13      736.42      748.89     12.93 o
  -5   2  13       99.86       98.22      4.20 o
  -4   2  13       75.65       73.12      4.06 o
  -3   2  13      207.74      192.04      5.55 o
  -2   2  13        3.30        8.24      1.79 o
  -1   2  13       25.31       26.71      1.95 o
   0   2  13      483.82      487.98      7.01 o
   1   2  13       12.14       13.42      1.45 o
   2   2  13      140.14      166.65      3.17 o
   3   2  13       51.42       52.88      2.50 o
   4   2  13      794.11      810.72     10.19 o
   5   2  13       59.44       62.11      2.95 o
   6   2  13       99.11      107.65      3.76 o
   7   2  13        5.74        2.42      2.46 o
   8   2  13      130.07      115.89      4.79 o
   9   2  13       59.25       61.71      4.15 o
  10   2  13        3.45        1.41      3.55 o
  11   2  13        1.21       -4.02      4.02 o
  12   2  13        6.06        7.06      5.84 o
 -13   3  13       28.12       34.94      6.84 o
 -12   3  13       37.22       38.84      4.26 o
 -11   3  13        4.06        8.58      3.19 o
 -10   3  13        0.03       -0.78      2.78 o
  -9   3  13       50.64       30.42      3.46 o
  -8   3  13      228.61      217.51      6.53 o
  -7   3  13        4.55       -0.15      2.33 o
  -6   3  13       68.13       61.17      3.85 o
  -5   3  13      721.97      684.86     11.82 o
  -4   3  13        3.93        1.04      2.02 o
  -3   3  13       76.68       91.51      3.94 o
  -2   3  13      116.98      106.41      6.34 o
  -1   3  13      464.74      460.01      7.44 o
   0   3  13       61.44       49.98      2.27 o
   1   3  13        0.09       -1.09      1.09 o
   2   3  13       25.44       22.19      1.88 o
   3   3  13       11.59        9.54      1.79 o
   4   3  13      300.41      298.21      6.15 o
   5   3  13       18.16       19.18      2.17 o
   6   3  13       26.54       21.07      2.39 o
   7   3  13      149.36      129.22      4.31 o
   8   3  13      497.04      520.14      9.56 o
   9   3  13      419.41      429.69     11.15 o
  10   3  13       64.64       58.02      5.41 o
  11   3  13        1.40        5.70      5.55 o
  12   3  13       30.94       38.06      8.00 o
 -13   4  13        0.67        0.67      4.10 o
 -12   4  13        6.24        2.38      3.68 o
 -11   4  13       40.35       42.20      4.06 o
 -10   4  13        8.45       11.19      3.33 o
  -9   4  13        4.91        6.07      2.98 o
  -8   4  13      249.21      268.71      7.17 o
  -7   4  13      116.20      100.10      4.57 o
  -6   4  13       34.65       28.69      3.05 o
  -5   4  13      138.56      139.01      5.48 o
  -4   4  13      111.77      110.86      7.53 o
  -3   4  13      453.76      469.74      8.88 o
  -2   4  13      168.02      156.76      5.75 o
  -1   4  13      265.69      273.88      5.53 o
   0   4  13       13.71       15.30      1.67 o
   1   4  13      123.65      117.94      4.43 o
   2   4  13      273.57      259.10      4.34 o
   3   4  13        5.15        1.03      1.67 o
   4   4  13      755.07      775.64     10.89 o
   5   4  13       72.44       77.39      3.10 o
   6   4  13        7.85        5.69      2.28 o
   7   4  13      138.81      146.92      5.67 o
   8   4  13      303.33      291.26      7.86 o
   9   4  13        0.91        0.47      3.36 o
  10   4  13        3.39        3.17      4.06 o
  11   4  13       10.57       13.80      5.04 o
  12   4  13        0.31        1.24      5.41 o
 -12   5  13       21.45       25.65      4.17 o
 -11   5  13        0.53       -0.68      3.06 o
 -10   5  13        7.58        4.82      3.09 o
  -9   5  13        1.00       -1.80      2.79 o
  -8   5  13        0.03        1.54      2.61 o
  -7   5  13      267.92      274.01      7.06 o
  -6   5  13        3.78       -2.33      2.33 o
  -5   5  13      166.61      180.13      5.58 o
  -4   5  13      371.18      365.43      7.25 o
  -3   5  13      395.88      406.96      8.34 o
  -2   5  13      153.25      153.16      4.30 o
  -1   5  13       80.31       78.14      2.84 o
   0   5  13       39.38       35.82      2.29 o
   1   5  13        0.01       -0.96      1.32 o
   2   5  13      166.36      171.90      4.69 o
   3   5  13      190.71      180.19      5.99 o
   4   5  13      122.21      122.02      5.36 o
   5   5  13      151.86      137.74      4.92 o
   6   5  13      223.58      214.08     13.38 o
   7   5  13      111.46      121.53      5.38 o
   8   5  13      122.19      127.47      5.86 o
   9   5  13       79.68       72.48      5.39 o
  10   5  13       83.00       89.14      5.63 o
  11   5  13        1.67       -2.62      5.12 o
 -12   6  13        1.61       -3.49      4.02 o
 -11   6  13        1.86       -1.59      3.29 o
 -10   6  13       20.20       16.54      3.68 o
  -9   6  13        2.23       -2.11      2.87 o
  -8   6  13       22.70       26.27      3.44 o
  -7   6  13        8.93        6.23      2.72 o
  -6   6  13      462.07      469.57      9.19 o
  -5   6  13      953.09      899.94     13.60 o
  -4   6  13       39.84       42.37      5.19 o
  -3   6  13        0.15       -0.12      1.68 o
  -2   6  13       14.26       19.86      2.10 o
  -1   6  13       19.90       18.53      1.91 o
   0   6  13      104.23      107.44      4.46 o
   1   6  13       59.14       47.61      4.36 o
   2   6  13       13.79       17.11      3.29 o
   3   6  13       32.13       30.48      3.57 o
   4   6  13        6.31        0.36      2.88 o
   5   6  13       39.15       27.13      3.96 o
   6   6  13      200.60      182.08      7.22 o
   7   6  13       20.92       20.33      4.17 o
   8   6  13       34.64       31.37      3.95 o
   9   6  13        2.76        1.04      3.42 o
  10   6  13        8.22       17.52      4.63 o
  11   6  13        7.07        1.05      5.24 o
 -11   7  13       12.64       17.88      4.15 o
 -10   7  13       27.64       32.71      4.15 o
  -9   7  13       71.82       76.91      4.89 o
  -8   7  13        0.13        2.34      2.78 o
  -7   7  13       15.31       17.83      3.16 o
  -6   7  13       18.89       16.66      2.89 o
  -5   7  13      702.40      677.26     11.23 o
  -4   7  13      335.74      342.79      6.80 o
  -3   7  13        0.68       -0.86      2.04 o
  -2   7  13      332.77      323.14      7.93 o
  -1   7  13        1.70       -1.17      1.93 o
   0   7  13        2.07       -2.02      2.02 o
   1   7  13       47.67       38.79      4.32 o
   2   7  13      203.19      194.42      7.93 o
   3   7  13       37.56       38.09      4.10 o
   4   7  13        3.54        0.83      3.16 o
   5   7  13      119.35      109.96      5.77 o
   6   7  13      318.43      319.22      9.28 o
   7   7  13        2.00        3.77      3.68 o
   8   7  13      100.82       95.17      8.05 o
   9   7  13       87.19       89.77      6.56 o
  10   7  13       36.66       41.22      6.44 o
  11   7  13        0.11       -3.09      6.31 o
 -11   8  13       27.21       36.17      4.80 o
 -10   8  13        0.45       -1.32      3.34 o
  -9   8  13        0.31       -2.98      2.98 o
  -8   8  13       21.27       23.66      3.49 o
  -7   8  13        0.16       -2.25      2.25 o
  -6   8  13       60.26       62.89      3.87 o
  -5   8  13      101.95       94.82      5.20 o
  -4   8  13       48.43       44.30      4.36 o
  -3   8  13        0.55        1.41      2.84 o
  -2   8  13       40.08       32.42      3.59 o
  -1   8  13      256.59      249.32      7.18 o
   0   8  13       60.82       68.79      5.27 o
   1   8  13      193.14      167.68      7.66 o
   2   8  13      877.81      804.09     17.56 o
   3   8  13        0.43       -2.88      2.88 o
   4   8  13       19.68        8.06      3.25 o
   5   8  13       28.28       23.49      4.60 o
   6   8  13        1.69        3.20      3.86 o
   7   8  13        0.08       -3.18      3.61 o
   8   8  13        0.49       -1.94      4.00 o
   9   8  13        0.02        2.93      4.36 o
  10   8  13        0.36        8.92      7.28 o
 -10   9  13       39.59       32.62      4.86 o
  -9   9  13        4.51        3.21      3.54 o
  -8   9  13        0.24       -3.54      3.54 o
  -7   9  13        0.03       -2.84      2.84 o
  -6   9  13       17.90       15.19      3.57 o
  -5   9  13       61.82       77.82      4.93 o
  -4   9  13      399.76      420.96     10.24 o
  -3   9  13        1.00        7.97      3.11 o
  -2   9  13       47.96       42.63      5.03 o
  -1   9  13      262.46      247.40      9.10 o
   0   9  13      741.51      654.87     15.45 o
   1   9  13      409.25      383.14     11.61 o
   2   9  13        1.11        1.23      3.69 o
   3   9  13        0.51       -2.68      3.01 o
   4   9  13        0.02        0.90      6.64 o
   5   9  13       14.58       14.90      5.00 o
   6   9  13        4.66        6.82      3.81 o
   7   9  13        4.04        6.96      4.24 o
   8   9  13       46.24       46.70      6.99 o
   9   9  13        3.78        5.83      6.80 o
  -9  10  13       17.95       18.37      5.46 o
  -8  10  13        5.79        7.23      3.66 o
  -7  10  13        0.45       -1.37      3.25 o
  -6  10  13       77.76       90.22      5.52 o
  -5  10  13       11.01       13.74      4.75 o
  -4  10  13        5.26        4.83      3.42 o
  -3  10  13       67.34       72.15      5.67 o
  -2  10  13      305.21      298.57      9.71 o
  -1  10  13        5.07        1.80      3.61 o
   0  10  13       85.51       90.41      6.34 o
   1  10  13       48.93       48.61      6.18 o
   2  10  13      191.96      174.05     10.91 o
   3  10  13      152.67      139.07      7.79 o
   4  10  13        9.63        9.79      3.83 o
   5  10  13        8.85       13.97      4.24 o
   6  10  13        0.74        3.57      3.94 o
   7  10  13        6.74        3.19      5.01 o
   8  10  13        3.14       -1.37      6.31 o
  -8  11  13        4.23        2.21      5.30 o
  -7  11  13       13.58       16.11      7.19 o
  -6  11  13       23.92       22.00      5.22 o
  -5  11  13        8.96        9.44      4.04 o
  -4  11  13        9.51        7.22      3.92 o
  -3  11  13        6.29        0.05      3.39 o
  -2  11  13        4.57       -3.19      4.10 o
  -1  11  13       98.16       99.63      6.86 o
   0  11  13       71.84       53.77      6.90 o
   1  11  13       61.87       48.28      5.38 o
   2  11  13       59.22       62.68      6.02 o
   3  11  13       62.05       59.26      6.20 o
   4  11  13       22.12       26.82      4.52 o
   5  11  13        8.55        3.58      4.02 o
   6  11  13        0.08       -1.89      4.06 o
   7  11  13        7.75        0.69      6.31 o
  -7  12  13        0.11        9.45      6.25 o
  -6  12  13       21.81       21.51      6.54 o
  -5  12  13       29.24       30.56     12.70 o
  -4  12  13       35.73       35.85      6.54 o
  -3  12  13       50.41       56.29     10.98 o
  -2  12  13       43.28       43.41      6.74 o
  -1  12  13       24.82       23.91      8.58 o
   0  12  13       78.20       82.06      6.84 o
   1  12  13       14.15        8.85      4.67 o
   2  12  13       18.80       15.10      4.84 o
   3  12  13        0.07       -2.61      4.21 o
   4  12  13       11.65       11.54      7.41 o
   5  12  13       21.73       11.65      5.75 o
   6  12  13        0.75        0.53      6.54 o
  -6  13  13        0.35        9.61      8.92 o
  -5  13  13        7.20       10.30      8.92 o
  -4  13  13        5.48       18.53      8.92 o
  -3  13  13       65.49       93.35     13.04 o
  -2  13  13       31.71       70.01     11.67 o
  -1  13  13       42.90       30.89     10.30 o
   0  13  13       15.82       18.26      8.58 o
   1  13  13       56.09       72.38      6.84 o
   2  13  13       27.38       41.65      6.20 o
   3  13  13       67.16       75.74      7.39 o
   4  13  13       13.88       10.05      5.67 o
   5  13  13       17.28        8.83      7.03 o
  -3  14  13        3.96       -0.69      8.92 o
  -2  14  13       29.84       16.47     10.30 o
  -1  14  13       34.69       31.57     10.98 o
   0  14  13       79.97      131.10     16.47 o
   1  14  13      111.59      136.60     16.47 o
   2  14  13       29.08       34.32     11.67 o
 -13   0  14        1.34       -5.08      5.08 o
 -12   0  14        5.49        4.64      4.49 o
 -11   0  14       32.20       37.11      6.95 o
 -10   0  14      165.47      189.61      8.76 o
  -9   0  14      567.93      545.50     16.48 o
  -8   0  14      302.85      310.14     11.62 o
  -7   0  14       61.93       56.29      5.82 o
  -6   0  14      315.94      309.95     12.36 o
  -5   0  14       43.67       41.02      8.24 o
  -4   0  14       94.83      103.09      6.05 o
  -3   0  14      281.21      241.17      9.61 o
  -2   0  14      310.71      311.16      9.46 o
  -1   0  14     3124.48     3122.27     55.05 o
   0   0  14      529.10      560.95     15.17 o
   1   0  14     1351.90     1416.80     19.77 o
   2   0  14      327.51      380.71      8.19 o
   3   0  14      934.34      914.68     14.19 o
   4   0  14      817.55      797.68     13.24 o
   5   0  14      213.55      220.90      6.13 o
   6   0  14        1.60       -1.60      4.64 o
   7   0  14        5.16        8.87      3.82 o
   8   0  14      247.35      214.38      8.81 o
   9   0  14        7.42       10.77      4.48 o
  10   0  14       13.06        8.92      4.76 o
  11   0  14       31.40       19.98      9.27 o
  12   0  14        5.48        0.33      7.03 o
 -13   1  14        4.91        1.16      3.96 o
 -12   1  14        3.53        0.12      3.28 o
 -11   1  14       19.38       21.87      3.55 o
 -10   1  14        2.02        3.87      2.97 o
  -9   1  14      197.45      203.07      6.66 o
  -8   1  14        1.66        4.14      2.90 o
  -7   1  14       77.76       73.58      4.44 o
  -6   1  14        4.13        3.84      2.30 o
  -5   1  14      131.37      136.88      4.88 o
  -4   1  14      316.02      280.65      6.76 o
  -3   1  14      351.75      314.17      6.85 o
  -2   1  14       63.31       56.97      3.06 o
  -1   1  14        1.10        5.76      1.96 o
   0   1  14       13.26       23.24      2.01 o
   1   1  14      369.33      359.20      8.53 o
   2   1  14       97.74       88.12      2.69 o
   3   1  14     1064.87     1079.35     11.49 o
   4   1  14        2.08        2.74      1.49 o
   5   1  14       18.33       18.82      2.15 o
   6   1  14      271.58      289.15      5.77 o
   7   1  14      194.60      182.19      5.54 o
   8   1  14       14.17        8.02      2.94 o
   9   1  14       34.35       24.84      3.47 o
  10   1  14       16.49       13.43      3.58 o
  11   1  14       24.91       32.12      4.88 o
  12   1  14       13.09        8.80      6.32 o
 -13   2  14        4.38       -3.72      4.00 o
 -12   2  14       17.81       21.08      3.87 o
 -11   2  14       12.11       14.49      3.36 o
 -10   2  14        0.36       -2.18      2.81 o
  -9   2  14       62.98       63.74      4.26 o
  -8   2  14      277.15      275.47      7.24 o
  -7   2  14        5.80        3.43      2.75 o
  -6   2  14      193.42      184.33      8.03 o
  -5   2  14       95.24       86.60      6.87 o
  -4   2  14      171.46      155.43      5.13 o
  -3   2  14      727.71      698.39     11.55 o
  -2   2  14     1202.91     1206.52     17.21 o
  -1   2  14        9.45        8.29      1.74 o
   0   2  14      271.90      301.98      5.29 o
   1   2  14       44.92       51.60      2.15 o
   2   2  14      336.00      323.30      5.88 o
   3   2  14       76.46       71.62      2.62 o
   4   2  14        1.14       -0.38      1.62 o
   5   2  14       21.21       15.89      2.24 o
   6   2  14        9.46        7.93      2.18 o
   7   2  14       11.23        8.79      2.49 o
   8   2  14        8.52       10.96      3.07 o
   9   2  14        0.56       -0.85      3.06 o
  10   2  14        4.91        3.70      4.17 o
  11   2  14        0.02       -2.98      4.29 o
  12   2  14       20.92       12.80      7.51 o
 -13   3  14        1.73        4.98      4.32 o
 -12   3  14        5.59        8.31      3.65 o
 -11   3  14        0.54        3.33      3.10 o
 -10   3  14        0.00        2.27      2.92 o
  -9   3  14        4.58        6.18      2.89 o
  -8   3  14       32.64       22.36      3.32 o
  -7   3  14      129.36      128.10      5.38 o
  -6   3  14      151.07      126.51      5.38 o
  -5   3  14       88.24       88.57      4.44 o
  -4   3  14      686.64      638.91     11.21 o
  -3   3  14      232.56      210.93      6.34 o
  -2   3  14       17.01       27.39      3.55 o
  -1   3  14       65.27       74.90      2.83 o
   0   3  14      494.55      516.40      7.54 o
   1   3  14      121.65      120.90      4.55 o
   2   3  14        0.53        0.18      1.36 o
   3   3  14       75.98       72.23      3.04 o
   4   3  14      545.49      564.54      7.94 o
   5   3  14      262.42      266.14      5.34 o
   6   3  14        3.96       -1.41      2.48 o
   7   3  14       21.30       17.14      2.71 o
   8   3  14        5.71        8.80      2.91 o
   9   3  14       42.42       42.00      4.93 o
  10   3  14       36.09       34.35      5.10 o
  11   3  14       42.69       30.39      5.34 o
  12   3  14        9.88       10.75      5.92 o
 -12   4  14        2.25       -2.08      3.57 o
 -11   4  14        9.92        7.62      3.35 o
 -10   4  14       14.14       10.38      3.31 o
  -9   4  14      124.53      132.67      5.95 o
  -8   4  14       38.74       43.17      3.83 o
  -7   4  14      147.58      133.63      5.21 o
  -6   4  14       38.22       31.37      3.29 o
  -5   4  14     1340.01     1316.20     19.62 o
  -4   4  14      259.59      262.34     14.07 o
  -3   4  14     3948.91     3810.05     47.56 o
  -2   4  14      208.32      205.38      5.51 o
  -1   4  14       23.48       22.25      2.14 o
   0   4  14       57.83       51.99      2.43 o
   1   4  14      172.41      173.58      3.99 o
   2   4  14       33.40       41.37      3.76 o
   3   4  14        0.08       -1.68      1.68 o
   4   4  14       66.42       66.78      3.19 o
   5   4  14      228.56      219.05      5.39 o
   6   4  14       63.05       55.21      3.91 o
   7   4  14        6.27        6.90      3.09 o
   8   4  14       12.85       13.37      3.88 o
   9   4  14        4.57       -3.23      3.23 o
  10   4  14       44.33       54.35      5.68 o
  11   4  14        0.02        3.77      4.75 o
 -12   5  14        7.71       11.04      4.37 o
 -11   5  14        0.33        0.90      3.40 o
 -10   5  14        8.79        7.20      3.27 o
  -9   5  14        4.84        0.80      2.87 o
  -8   5  14        0.40       -1.45      2.67 o
  -7   5  14       29.03       26.10      3.34 o
  -6   5  14       88.87       93.60      4.43 o
  -5   5  14      219.90      207.67      6.09 o
  -4   5  14        4.16        7.24      2.43 o
  -3   5  14      191.54      213.24      5.99 o
  -2   5  14        9.35       11.00      2.01 o
  -1   5  14      163.11      151.98      3.96 o
   0   5  14       67.26       56.50      2.60 o
   1   5  14       22.75       17.46      1.89 o
   2   5  14      302.39      272.53      8.58 o
   3   5  14      392.81      385.85      9.03 o
   4   5  14      284.81      292.65      8.16 o
   5   5  14       14.46        9.01      3.24 o
   6   5  14      342.08      321.79      7.71 o
   7   5  14        1.21       -2.91      3.04 o
   8   5  14        0.45        4.23      3.41 o
   9   5  14        9.45        9.47      3.54 o
  10   5  14       26.19       23.75      5.25 o
  11   5  14       12.57        9.81      7.81 o
 -12   6  14        8.68        9.31      4.52 o
 -11   6  14        0.03       -3.09      3.38 o
 -10   6  14       29.75       27.74      4.10 o
  -9   6  14       43.06       58.86      5.99 o
  -8   6  14       81.14       91.49      4.83 o
  -7   6  14        0.08       -2.43      2.43 o
  -6   6  14      394.26      397.38      8.46 o
  -5   6  14       27.51       21.74      3.03 o
  -4   6  14      231.84      204.21      5.58 o
  -3   6  14       31.21       31.79      2.71 o
  -2   6  14      149.83      142.05      3.99 o
  -1   6  14       84.60       73.42      3.94 o
   0   6  14       37.78       38.68      3.06 o
   1   6  14        0.09        1.64      2.89 o
   2   6  14      107.79      112.27     11.88 o
   3   6  14       17.45       22.28      3.41 o
   4   6  14      157.83      158.52      6.43 o
   5   6  14      266.52      250.72      8.16 o
   6   6  14        3.95        7.34      3.51 o
   7   6  14        0.00       -3.25      3.25 o
   8   6  14       10.84       10.53      5.75 o
   9   6  14        8.12       13.19      4.59 o
  10   6  14      117.12      128.61      6.57 o
  11   6  14       25.85       23.85      6.26 o
 -11   7  14        2.74        2.08      3.81 o
 -10   7  14        2.75        6.82      4.80 o
  -9   7  14        2.23        4.81      3.21 o
  -8   7  14        1.53        6.55      2.98 o
  -7   7  14        1.95       -1.25      2.54 o
  -6   7  14       18.10       13.16      2.89 o
  -5   7  14       32.12       31.28      3.48 o
  -4   7  14      531.24      513.76      9.42 o
  -3   7  14       67.24       66.60      4.41 o
  -2   7  14      111.00       99.64      4.85 o
  -1   7  14        1.50       -0.53      2.13 o
   0   7  14       59.74       60.62      4.88 o
   1   7  14       38.16       30.47      7.02 o
   2   7  14       12.73       10.39      3.69 o
   3   7  14      148.90      144.28      6.20 o
   4   7  14       16.88       15.81      3.66 o
   5   7  14        0.03       -3.16      3.16 o
   6   7  14      103.62      103.81      5.97 o
   7   7  14        5.07        1.10      3.56 o
   8   7  14       44.10       57.88      5.62 o
   9   7  14       18.01       15.87      4.80 o
  10   7  14        4.92       10.45      5.95 o
 -11   8  14       13.02       17.42      4.77 o
 -10   8  14        7.66       11.17      3.93 o
  -9   8  14       83.66       97.28      5.44 o
  -8   8  14       10.56        6.41      2.94 o
  -7   8  14       27.79       30.08      3.42 o
  -6   8  14       48.13       51.72      4.40 o
  -5   8  14       30.68       24.31      3.66 o
  -4   8  14       89.34       98.72      5.48 o
  -3   8  14      185.27      173.85      6.56 o
  -2   8  14      926.08      853.00     15.11 o
  -1   8  14      315.06      297.28      8.32 o
   0   8  14      472.43      446.83     12.27 o
   1   8  14       18.28       15.52      4.21 o
   2   8  14      367.88      350.84     11.08 o
   3   8  14        6.66        7.80      3.41 o
   4   8  14      139.00      128.34      6.12 o
   5   8  14       42.10       34.86      4.44 o
   6   8  14      156.41      151.28      8.32 o
   7   8  14        0.48       -1.97      3.75 o
   8   8  14        0.08       -3.68      4.24 o
   9   8  14        7.86        6.90      5.67 o
  10   8  14       27.30       21.68      6.47 o
 -10   9  14        0.05       -3.85      3.85 o
  -9   9  14        1.98       -1.84      4.76 o
  -8   9  14       53.03       61.61      6.89 o
  -7   9  14        1.26       -3.06      3.06 o
  -6   9  14        3.45        0.88      3.03 o
  -5   9  14      109.15      108.33      6.01 o
  -4   9  14      118.77      133.12      6.11 o
  -3   9  14      242.26      246.02      7.86 o
  -2   9  14      280.91      266.58      9.05 o
  -1   9  14        3.46        1.78      3.61 o
   0   9  14      107.47      102.56      6.60 o
   1   9  14       43.59       48.46      5.12 o
   2   9  14      138.15      159.36      8.01 o
   3   9  14      292.15      312.81     10.96 o
   4   9  14       52.57       40.88      4.40 o
   5   9  14      149.23      147.84      6.90 o
   6   9  14        7.07        7.02      3.98 o
   7   9  14        3.95        6.30      4.35 o
   8   9  14       64.77       93.82      6.89 o
   9   9  14        1.91       -1.13      5.41 o
  -9  10  14       18.47       24.22      5.80 o
  -8  10  14        6.60       11.60      4.05 o
  -7  10  14       94.16      114.62      6.40 o
  -6  10  14       37.33       47.72      4.74 o
  -5  10  14       28.45       32.95      4.12 o
  -4  10  14        7.07        7.71      3.19 o
  -3  10  14       68.41       60.50      5.64 o
  -2  10  14       90.16       90.47      7.51 o
  -1  10  14       11.48       12.82      4.96 o
   0  10  14       84.44       68.19      7.71 o
   1  10  14       12.07       17.86      4.48 o
   2  10  14        7.35        9.10      5.22 o
   3  10  14        3.91        7.87      4.18 o
   4  10  14       84.87       88.31      5.79 o
   5  10  14       11.26        9.18      4.00 o
   6  10  14       15.43       13.02      4.40 o
   7  10  14        0.00       -3.92      3.92 o
   8  10  14        2.31        1.50      6.54 o
  -8  11  14       47.65       68.93      7.37 o
  -7  11  14       58.60       67.26      6.99 o
  -6  11  14       10.25        9.47      3.96 o
  -5  11  14       19.22       21.93      4.54 o
  -4  11  14       79.57       83.12      6.20 o
  -3  11  14        2.80       -1.37      4.29 o
  -2  11  14        0.67       -1.37      5.83 o
  -1  11  14       28.05       30.33      4.94 o
   0  11  14       60.41       59.42      5.92 o
   1  11  14       21.27       31.13      6.85 o
   2  11  14       45.89       43.74      5.64 o
   3  11  14       37.95       33.52      5.52 o
   4  11  14        1.60       -0.63      7.29 o
   5  11  14        7.74        2.15      4.17 o
   6  11  14        3.04        0.37      4.24 o
   7  11  14        0.80        0.83      5.70 o
  -7  12  14       30.69       30.20      7.51 o
  -6  12  14        3.90        3.82      6.05 o
  -5  12  14        4.12       11.67      5.82 o
  -4  12  14       10.99       20.59      8.92 o
  -3  12  14       15.06       14.98      5.57 o
  -2  12  14        0.07        4.12      4.85 o
  -1  12  14        0.91        7.55      7.55 o
   0  12  14        4.80        2.96      4.26 o
   1  12  14        0.43        4.56      4.18 o
   2  12  14       22.38       26.62      5.24 o
   3  12  14       19.90        9.68      4.98 o
   4  12  14       18.89       17.16      5.55 o
   5  12  14        5.77        2.64      5.24 o
   6  12  14        8.02        6.35      6.92 o
  -5  13  14        4.06        5.49      8.92 o
  -4  13  14       24.52       25.40      9.61 o
  -3  13  14       36.47       32.26     10.30 o
  -2  13  14        7.62       24.71      9.61 o
  -1  13  14        4.97        4.12      8.24 o
   0  13  14        7.35        1.88      4.81 o
   1  13  14       18.08       22.72      6.13 o
   2  13  14       89.76      103.34      8.05 o
   3  13  14       18.50       12.44      5.52 o
   4  13  14        0.46        2.37      5.41 o
  -1  14  14       26.09       24.71     10.98 o
   0  14  14        0.49       18.53     10.30 o
 -13   1  15       11.26       11.83      4.42 o
 -12   1  15        4.22        0.19      3.28 o
 -11   1  15        0.26       -2.74      2.74 o
 -10   1  15        0.76       -0.80      2.66 o
  -9   1  15       46.25       51.51      4.06 o
  -8   1  15       24.07       20.38      3.59 o
  -7   1  15       24.85       21.24      5.55 o
  -6   1  15       76.61       77.68      4.28 o
  -5   1  15        0.04        0.15      2.18 o
  -4   1  15        2.19        1.37      2.06 o
  -3   1  15      258.36      240.29      6.07 o
  -2   1  15        6.75        8.87      2.13 o
  -1   1  15      320.34      316.01      6.85 o
   0   1  15       20.16       17.97      2.10 o
   1   1  15      243.78      284.99      4.91 o
   2   1  15      327.81      320.46      5.97 o
   3   1  15        5.15        7.84      1.71 o
   4   1  15       11.18       11.84      1.73 o
   5   1  15       67.29       68.60      3.08 o
   6   1  15        9.76        5.04      2.08 o
   7   1  15       33.78       21.40      3.02 o
   8   1  15        0.18       -1.60      2.67 o
   9   1  15        0.23       -0.29      3.05 o
  10   1  15        3.23       -2.02      3.35 o
  11   1  15        0.41       -0.18      4.59 o
  12   1  15        9.18       14.41      7.23 o
 -13   2  15        1.93       -2.75      8.24 o
 -12   2  15        9.54        5.74      3.79 o
 -11   2  15        9.70        8.06      3.48 o
 -10   2  15        4.16        4.64      3.35 o
  -9   2  15        0.58       -1.98      2.67 o
  -8   2  15       81.14       70.88      4.33 o
  -7   2  15      396.43      371.08      9.17 o
  -6   2  15       41.26       31.05      3.43 o
  -5   2  15        0.24       -2.06      2.06 o
  -4   2  15      158.66      142.49      5.13 o
  -3   2  15      263.90      255.87      6.51 o
  -2   2  15      922.11      935.06     14.30 o
  -1   2  15       14.83       13.93      2.21 o
   0   2  15      349.85      346.52      5.93 o
   1   2  15       11.13       15.00      1.74 o
   2   2  15       64.53       63.61      2.43 o
   3   2  15      851.24      818.49     10.05 o
   4   2  15       14.74       18.01      2.12 o
   5   2  15       11.69        8.80      2.07 o
   6   2  15      190.42      158.67      4.88 o
   7   2  15        7.79        0.09      2.33 o
   8   2  15       29.59       22.54      3.34 o
   9   2  15       10.41        6.95      3.15 o
  10   2  15        3.54       -3.96      3.96 o
  11   2  15       62.80       80.44      6.66 o
  12   2  15       36.01       28.71      8.21 o
 -12   3  15        8.41        9.08      4.50 o
 -11   3  15        2.19        1.70      3.17 o
 -10   3  15        8.47        7.96      3.24 o
  -9   3  15       13.39        9.63      3.15 o
  -8   3  15        0.00        1.33      2.79 o
  -7   3  15        8.86        6.19      3.13 o
  -6   3  15       23.70       24.23      3.31 o
  -5   3  15     1061.18     1050.20     16.69 o
  -4   3  15       55.63       46.42      3.41 o
  -3   3  15        2.39       -0.46      2.27 o
  -2   3  15     2044.99     1962.65     26.29 o
  -1   3  15      387.14      374.76      9.67 o
   0   3  15      224.26      211.57      4.55 o
   1   3  15      321.78      328.78      5.81 o
   2   3  15      227.47      214.23      4.55 o
   3   3  15      319.44      302.95      5.95 o
   4   3  15      829.41      811.56     11.41 o
   5   3  15      113.71      105.11      3.75 o
   6   3  15       81.89       84.56      3.64 o
   7   3  15        1.80       -2.54      2.54 o
   8   3  15       16.08       15.61      4.28 o
   9   3  15       11.91        1.99      3.89 o
  10   3  15       26.34       26.29      4.93 o
  11   3  15       25.60       27.96      5.46 o
 -12   4  15        2.78       -2.35      4.00 o
 -11   4  15        0.97        2.88      3.49 o
 -10   4  15        1.20       -1.47      2.95 o
  -9   4  15       10.51       10.20      3.24 o
  -8   4  15       56.51       57.67      4.18 o
  -7   4  15       71.48       55.51      3.88 o
  -6   4  15        4.11       -2.36      2.36 o
  -5   4  15      521.40      521.21     10.60 o
  -4   4  15        4.18        9.69      2.71 o
  -3   4  15        5.01        3.90      4.16 o
  -2   4  15      132.04      143.17      6.49 o
  -1   4  15      201.33      202.27      4.71 o
   0   4  15       57.37       55.63      2.60 o
   1   4  15        3.52        3.51      1.79 o
   2   4  15       60.08       70.38      3.75 o
   3   4  15      156.08      178.05      4.61 o
   4   4  15      356.47      350.21     10.42 o
   5   4  15      100.48      109.59      4.56 o
   6   4  15      369.86      398.04      8.62 o
   7   4  15        7.90        2.80      3.02 o
   8   4  15        1.06       -3.18      3.18 o
   9   4  15       38.94       44.99      5.76 o
  10   4  15       42.39       57.66      5.80 o
  11   4  15       11.73       18.26      5.92 o
 -12   5  15        3.53        8.29      4.44 o
 -11   5  15       24.06       25.48      4.17 o
 -10   5  15        0.53       -1.20      3.10 o
  -9   5  15        1.33       -2.04      2.79 o
  -8   5  15       50.63       56.13      4.19 o
  -7   5  15       22.54       24.55      3.22 o
  -6   5  15      312.16      306.99      7.51 o
  -5   5  15      197.47      190.75      5.91 o
  -4   5  15      243.39      232.95      6.86 o
  -3   5  15      490.77      482.44      8.64 o
  -2   5  15       10.02        5.93      2.01 o
  -1   5  15      272.66      265.65      5.41 o
   0   5  15       12.87       12.90      1.95 o
   1   5  15      161.81      153.96      5.09 o
   2   5  15        2.38        1.49      6.12 o
   3   5  15      418.66      410.64      9.57 o
   4   5  15      216.56      188.86      6.97 o
   5   5  15        1.13       -0.63      3.13 o
   6   5  15      120.88      122.90      6.11 o
   7   5  15        2.65       -0.64      2.89 o
   8   5  15       85.07       69.81      4.97 o
   9   5  15       56.57       59.93      4.89 o
  10   5  15      158.95      176.37     10.11 o
  11   5  15        5.95        0.49      6.43 o
 -11   6  15        0.08       -0.53      3.67 o
 -10   6  15        5.31        4.46      3.51 o
  -9   6  15        3.84        1.71      3.18 o
  -8   6  15        5.44        4.73      3.03 o
  -7   6  15       16.84       17.38      3.16 o
  -6   6  15       20.18       24.12      3.44 o
  -5   6  15        0.25       -2.27      2.27 o
  -4   6  15      153.55      148.74      5.68 o
  -3   6  15      246.88      263.43      6.01 o
  -2   6  15       43.93       37.42      2.87 o
  -1   6  15       12.98       16.49      2.73 o
   0   6  15      728.74      703.14     11.42 o
   1   6  15       72.18       60.91      4.98 o
   2   6  15        2.18       -0.24      3.12 o
   3   6  15      190.39      169.38      6.48 o
   4   6  15      550.41      509.60     13.36 o
   5   6  15      730.34      704.88     14.27 o
   6   6  15       53.36       58.86      5.65 o
   7   6  15       44.91       43.21      4.79 o
   8   6  15        0.17       -2.11      3.75 o
   9   6  15       15.37       11.51      4.86 o
  10   6  15       37.57       35.40     14.07 o
 -11   7  15       38.69       42.35      4.85 o
 -10   7  15        6.82        9.01      3.83 o
  -9   7  15       49.03       59.65      4.81 o
  -8   7  15        0.05        1.10      2.84 o
  -7   7  15       23.20       22.40      3.46 o
  -6   7  15       18.47       18.23      3.81 o
  -5   7  15       10.11        4.00      2.48 o
  -4   7  15       18.26       22.95      3.51 o
  -3   7  15      878.51      868.33     15.39 o
  -2   7  15       21.49       23.73      4.67 o
  -1   7  15      238.48      216.94      7.42 o
   0   7  15        9.25        3.33      3.20 o
   1   7  15       90.33       80.49      6.03 o
   2   7  15      285.71      262.82      9.36 o
   3   7  15      174.70      168.96      6.63 o
   4   7  15      171.82      152.07      6.59 o
   5   7  15       12.22       13.12      3.76 o
   6   7  15       41.31       49.45      5.94 o
   7   7  15       86.18       91.48      7.63 o
   8   7  15       27.70       29.38      4.93 o
   9   7  15       81.25       92.77      7.43 o
  10   7  15       56.19       60.11      7.62 o
 -10   8  15       13.26        8.67      4.35 o
  -9   8  15       13.90       18.08      4.20 o
  -8   8  15       35.87       33.37      4.36 o
  -7   8  15       14.20       17.40      3.61 o
  -6   8  15       52.26       41.06      4.24 o
  -5   8  15        6.00        1.56      2.88 o
  -4   8  15        7.84        4.45      2.92 o
  -3   8  15        7.41        4.96      3.01 o
  -2   8  15        1.79        0.17      4.85 o
  -1   8  15        0.00       -3.20      3.20 o
   0   8  15      138.93      125.52      6.84 o
   1   8  15       12.72        8.95      3.78 o
   2   8  15        0.60        0.09      3.52 o
   3   8  15        5.51        5.17      4.93 o
   4   8  15       58.39       52.08      5.23 o
   5   8  15        5.54       10.13      3.59 o
   6   8  15        6.35       17.34      4.24 o
   7   8  15        0.85       -0.85      4.46 o
   8   8  15        1.64        5.97      4.59 o
   9   8  15        0.00       -3.18      5.72 o
 -10   9  15       23.76       19.30      4.69 o
  -9   9  15       33.63       42.38      5.10 o
  -8   9  15       48.12       58.29      5.25 o
  -7   9  15        5.75       10.06      3.61 o
  -6   9  15        1.48        2.40      3.13 o
  -5   9  15        5.29        4.26      3.11 o
  -4   9  15       73.75       83.05      7.92 o
  -3   9  15        4.95        3.33      3.01 o
  -2   9  15      117.78      102.41     21.97 o
  -1   9  15       27.57       23.33      4.21 o
   0   9  15      190.07      161.86     11.29 o
   1   9  15      134.75      141.32     10.37 o
   2   9  15       40.61       43.89      6.30 o
   3   9  15      102.84       97.55      6.84 o
   4   9  15        0.88       -0.02      3.34 o
   5   9  15        3.43        3.75      3.77 o
   6   9  15        0.40       -1.37      3.71 o
   7   9  15        0.30        4.90      4.17 o
   8   9  15        3.82       -2.88      5.01 o
   9   9  15       15.64       27.22      6.71 o
  -9  10  15       14.55       18.59      5.63 o
  -8  10  15        9.16        9.98      4.24 o
  -7  10  15       20.57       19.83      4.32 o
  -6  10  15       65.51       71.42      5.43 o
  -5  10  15       59.18       74.33      5.34 o
  -4  10  15        4.66        7.67      3.36 o
  -3  10  15       12.80       15.46      5.08 o
  -2  10  15      169.69      186.97     10.43 o
  -1  10  15      110.18       95.69      6.71 o
   0  10  15      145.66      123.84      7.26 o
   1  10  15       11.52       15.38      4.48 o
   2  10  15       61.46       67.49      6.34 o
   3  10  15       92.54       80.44      6.57 o
   4  10  15       36.94       44.59      6.04 o
   5  10  15       14.25        6.36      5.00 o
   6  10  15        0.35        5.95      4.35 o
   7  10  15       20.94       22.99      6.04 o
   8  10  15        5.41        4.37      5.52 o
  -8  11  15        3.80       -1.78      7.22 o
  -7  11  15       87.06      106.54      8.18 o
  -6  11  15        2.69       -3.45      3.45 o
  -5  11  15        2.77        3.98      4.01 o
  -4  11  15        5.46       13.91      4.32 o
  -3  11  15       61.78       61.80      7.03 o
  -2  11  15        3.36        0.61      4.29 o
  -1  11  15       43.72       48.50      5.78 o
   0  11  15        0.02       -1.67      4.28 o
   1  11  15        1.08       -4.66      5.30 o
   2  11  15       21.10       27.46      5.22 o
   3  11  15      125.26      155.84      8.98 o
   4  11  15       12.60       17.99      5.22 o
   5  11  15        9.61       12.45      4.28 o
   6  11  15        2.43        1.84      5.01 o
   7  11  15        2.77       -3.66      5.15 o
  -6  12  15       35.68       43.50      8.00 o
  -5  12  15        5.37        2.75      8.24 o
  -4  12  15       30.03       37.93      6.74 o
  -3  12  15       12.68       23.50      6.25 o
  -2  12  15        4.30        4.80      5.27 o
  -1  12  15       15.84       19.11      5.76 o
   0  12  15       25.73       19.43      5.12 o
   1  12  15       14.05       15.41      4.98 o
   2  12  15        6.06       12.56      5.12 o
   3  12  15        3.93        3.60      5.01 o
   4  12  15       28.52       32.32      6.34 o
   5  12  15        0.75        6.18      6.31 o
  -4  13  15       58.18       70.01     13.04 o
  -3  13  15        9.94        5.49      8.24 o
  -2  13  15        0.00       10.30      8.24 o
  -1  13  15       14.29       45.99     10.98 o
   0  13  15       26.24       30.32      6.01 o
   1  13  15       12.50        7.73      5.22 o
   2  13  15        1.90        1.50      5.12 o
   3  13  15       69.36       85.99      8.18 o
 -12   0  16        0.60       -1.72      5.34 o
 -11   0  16       37.10       28.84      6.63 o
 -10   0  16        2.41        1.31      4.01 o
  -9   0  16       11.13       12.36      4.85 o
  -8   0  16       37.42       34.58      5.57 o
  -7   0  16      199.56      170.47      9.46 o
  -6   0  16        0.25       -3.48      3.62 o
  -5   0  16      121.77      126.87      7.51 o
  -4   0  16      263.38      266.07      9.67 o
  -3   0  16      140.29      162.25      8.24 o
  -2   0  16       35.37       39.37      5.15 o
  -1   0  16       67.92       74.65      8.58 o
   0   0  16     1087.68     1033.19     18.31 o
   1   0  16        0.62        3.73      2.02 o
   2   0  16     1719.42     1766.43     24.47 o
   3   0  16       58.22       68.00      4.36 o
   4   0  16      432.26      463.53     12.84 o
   5   0  16       12.80        6.64      3.17 o
   6   0  16       26.56       20.63      6.14 o
   7   0  16        0.28        6.41      3.96 o
   8   0  16      125.83      127.72      7.37 o
   9   0  16        0.66       -2.46      4.18 o
  10   0  16        2.81        0.72      4.72 o
  11   0  16        7.24        4.92      5.80 o
 -12   1  16       24.28       30.00      4.86 o
 -11   1  16        1.63       -1.01      2.96 o
 -10   1  16       18.39        5.59      3.27 o
  -9   1  16      154.02      149.44      6.60 o
  -8   1  16      356.50      350.91      9.26 o
  -7   1  16       46.41       56.31      4.44 o
  -6   1  16      732.59      635.11     12.07 o
  -5   1  16      374.49      332.73      8.04 o
  -4   1  16      208.96      202.63     10.80 o
  -3   1  16      174.16      176.92      5.46 o
  -2   1  16      264.20      293.13      6.85 o
  -1   1  16      181.30      190.30      5.48 o
   0   1  16       26.27       31.99      3.20 o
   1   1  16       50.40       49.18      2.45 o
   2   1  16        0.99        1.56      1.46 o
   3   1  16      365.16      367.39      6.39 o
   4   1  16       77.83       80.01      3.99 o
   5   1  16       11.38       14.68      2.28 o
   6   1  16        0.85       -2.40      2.40 o
   7   1  16       68.89       46.18      3.58 o
   8   1  16       42.18       31.86      3.58 o
   9   1  16       22.19       25.25      3.75 o
  10   1  16        1.51       -1.99      3.44 o
  11   1  16        1.63       -1.75      4.62 o
 -12   2  16        0.00       -3.68      3.68 o
 -11   2  16        4.73        3.50      3.25 o
 -10   2  16        6.65        1.32      3.12 o
  -9   2  16       77.83       84.29      4.87 o
  -8   2  16       63.45       55.48      4.52 o
  -7   2  16      146.72      125.65      8.32 o
  -6   2  16       16.42       12.45      5.72 o
  -5   2  16        0.15       -2.21      2.21 o
  -4   2  16       25.13       20.86      2.82 o
  -3   2  16       47.30       43.53      4.16 o
  -2   2  16       80.06       92.27      5.53 o
  -1   2  16      249.23      241.28     10.70 o
   0   2  16      499.63      505.57      7.77 o
   1   2  16      444.39      449.24      6.71 o
   2   2  16      193.08      189.05      4.03 o
   3   2  16        4.26        6.10      1.91 o
   4   2  16      150.17      140.76      4.37 o
   5   2  16        0.53        0.98      1.94 o
   6   2  16      292.78      307.57      6.27 o
   7   2  16       52.12       41.82      4.09 o
   8   2  16        7.42        6.75      3.14 o
   9   2  16        4.65        3.69      3.57 o
  10   2  16        3.98        9.74      4.59 o
  11   2  16       39.92       35.08      6.54 o
 -12   3  16       16.21       14.64      4.52 o
 -11   3  16        1.71       -2.97      3.30 o
 -10   3  16        0.11       -3.05      3.05 o
  -9   3  16        0.42        0.35      2.86 o
  -8   3  16       10.97       10.74      3.09 o
  -7   3  16      154.18      150.53      6.74 o
  -6   3  16        1.24       -2.44      2.44 o
  -5   3  16        0.24        1.37      2.75 o
  -4   3  16      152.57      160.07      5.71 o
  -3   3  16      804.55      826.36     13.60 o
  -2   3  16        5.71        7.43      2.41 o
  -1   3  16     1508.08     1525.31     17.89 o
   0   3  16       73.68       70.58      3.39 o
   1   3  16      152.12      130.70      4.66 o
   2   3  16        0.28       -1.02      1.72 o
   3   3  16       84.91       86.57      3.59 o
   4   3  16      186.67      197.77      5.11 o
   5   3  16        2.81        0.50      2.75 o
   6   3  16       28.89       24.23      3.04 o
   7   3  16        2.81       -2.84      2.84 o
   8   3  16        2.51        0.83      3.72 o
   9   3  16       35.82       33.53      4.94 o
  10   3  16       60.42       77.00      6.48 o
  11   3  16       11.51       22.37      6.04 o
 -12   4  16        0.03       -2.53      4.02 o
 -11   4  16       10.76       13.48      3.95 o
 -10   4  16        1.82        0.63      3.15 o
  -9   4  16       17.23       18.15      3.54 o
  -8   4  16        2.62        4.54      3.60 o
  -7   4  16       22.51       30.36      3.46 o
  -6   4  16      120.91      111.01      5.36 o
  -5   4  16      571.79      560.18     13.97 o
  -4   4  16       17.25       23.57      3.19 o
  -3   4  16       48.46       52.55      3.59 o
  -2   4  16      148.49      174.14      6.29 o
  -1   4  16      160.50      157.16      4.31 o
   0   4  16        6.47        4.05      1.74 o
   1   4  16       23.06       24.23      2.27 o
   2   4  16     1012.80      978.79     26.25 o
   3   4  16        0.23       -1.50      2.40 o
   4   4  16       24.08       20.93      3.51 o
   5   4  16       73.48       70.16      4.79 o
   6   4  16       77.10       79.74      4.42 o
   7   4  16       41.80       33.75      3.83 o
   8   4  16       26.42       41.55      4.27 o
   9   4  16        0.79       -2.41      4.06 o
  10   4  16        0.28        9.07      4.93 o
  11   4  16        2.31       -1.37      6.47 o
 -11   5  16        0.00        3.68      3.71 o
 -10   5  16       26.57       19.32      4.81 o
  -9   5  16        0.14       -2.84      2.84 o
  -8   5  16       79.96       88.33      4.89 o
  -7   5  16      156.16      163.77      6.05 o
  -6   5  16       68.21       65.96      4.05 o
  -5   5  16       43.94       46.97      3.65 o
  -4   5  16      633.70      618.31     11.75 o
  -3   5  16      416.89      385.00      7.72 o
  -2   5  16       35.64       41.04      3.04 o
  -1   5  16        7.69        6.95      2.10 o
   0   5  16        0.15        0.04      1.76 o
   1   5  16        8.99        5.09      3.02 o
   2   5  16       13.73       12.59      3.69 o
   3   5  16      193.67      194.03      8.12 o
   4   5  16      239.22      212.67      7.36 o
   5   5  16       74.71       87.79      5.46 o
   6   5  16        0.72        4.40      3.47 o
   7   5  16        0.41       -3.34      3.34 o
   8   5  16        0.08       -1.80      3.75 o
   9   5  16       70.25       78.25     10.50 o
  10   5  16       26.79       32.73      9.76 o
 -11   6  16        1.63        2.67      3.87 o
 -10   6  16        3.49        8.77      3.64 o
  -9   6  16        4.21        1.80      3.46 o
  -8   6  16       31.16       25.78      3.65 o
  -7   6  16       31.45       34.72      3.65 o
  -6   6  16        1.32        1.47      2.48 o
  -5   6  16       73.39       83.77      4.25 o
  -4   6  16      124.77      113.86      4.28 o
  -3   6  16     1199.34     1230.72     15.62 o
  -2   6  16      405.63      341.60      8.69 o
  -1   6  16      421.94      395.56      8.35 o
   0   6  16      326.49      321.21     14.67 o
   1   6  16       78.13       76.01      5.52 o
   2   6  16       36.75       32.06      5.29 o
   3   6  16      103.00      104.57      6.90 o
   4   6  16       29.21       25.70      4.10 o
   5   6  16       18.93       24.29      4.10 o
   6   6  16       36.95       32.55      4.54 o
   7   6  16       36.53       28.74      4.73 o
   8   6  16       75.46       91.69      6.74 o
   9   6  16        1.69       -3.50      4.41 o
  10   6  16        2.86        7.55      6.80 o
 -11   7  16       10.33       10.93      4.85 o
 -10   7  16        6.10        1.22      3.70 o
  -9   7  16       43.94       57.63      4.71 o
  -8   7  16        3.50       -2.60      2.97 o
  -7   7  16        8.90        4.19      2.86 o
  -6   7  16        3.95        0.76      3.70 o
  -5   7  16        1.52        2.55      3.37 o
  -4   7  16        2.30        1.66      2.88 o
  -3   7  16        1.34       -2.26      3.37 o
  -2   7  16       18.77       20.50      3.51 o
  -1   7  16       57.47       47.22      3.68 o
   0   7  16        5.24        2.09      3.29 o
   1   7  16        4.50        0.75      4.87 o
   2   7  16      432.66      415.25     12.02 o
   3   7  16       68.82       62.48      5.78 o
   4   7  16       70.41       71.45      5.09 o
   5   7  16      115.04      136.56      6.75 o
   6   7  16      101.80       99.89      6.06 o
   7   7  16       22.94       28.22      4.93 o
   8   7  16      145.68      139.94      9.11 o
   9   7  16        3.22        4.02      5.85 o
  10   7  16       21.44       30.20     11.67 o
 -10   8  16        0.01       -4.58      4.58 o
  -9   8  16       30.38       45.72      6.04 o
  -8   8  16        3.50       -1.90      4.26 o
  -7   8  16       20.81       24.31      4.24 o
  -6   8  16        2.41        0.61      3.86 o
  -5   8  16        0.01       -2.76      2.76 o
  -4   8  16        1.60       -0.48      2.73 o
  -3   8  16       83.90       87.78      5.10 o
  -2   8  16       42.61       37.19      3.94 o
  -1   8  16        4.11       -3.12      3.12 o
   0   8  16       57.44       46.62      6.62 o
   1   8  16       41.14       39.55      5.76 o
   2   8  16        8.43       11.61      3.86 o
   3   8  16        0.46        3.17      4.59 o
   4   8  16        1.12       -0.21      3.67 o
   5   8  16       77.10       86.97      5.89 o
   6   8  16        2.84        3.54      3.92 o
   7   8  16      107.94      106.74      7.93 o
   8   8  16        0.09       -2.34      4.37 o
   9   8  16       17.80       18.88      6.18 o
  -9   9  16       31.40       33.24      4.93 o
  -8   9  16       53.28       69.23      8.22 o
  -7   9  16        0.44        3.06      3.36 o
  -6   9  16        3.63       -0.08      3.19 o
  -5   9  16       40.68       47.92      4.56 o
  -4   9  16        6.68        7.58      3.86 o
  -3   9  16       82.78       85.78      5.34 o
  -2   9  16        0.04       -1.82      4.10 o
  -1   9  16       34.14       29.78      4.61 o
   0   9  16        2.34       -0.05      3.61 o
   1   9  16       59.49       66.40      5.80 o
   2   9  16      215.97      211.05      9.24 o
   3   9  16       72.22       65.49      6.18 o
   4   9  16       13.18        8.94      4.48 o
   5   9  16        0.00       -3.57      3.57 o
   6   9  16        4.78        8.18      4.28 o
   7   9  16        6.48       20.39      4.99 o
   8   9  16       15.25       11.99      8.18 o
  -8  10  16        0.33        5.36      4.10 o
  -7  10  16        0.14        0.74      3.83 o
  -6  10  16       13.77       16.95      4.08 o
  -5  10  16       40.46       52.64      4.91 o
  -4  10  16       10.60        8.86      3.54 o
  -3  10  16        4.07        7.98      4.59 o
  -2  10  16        7.67        6.90      4.59 o
  -1  10  16        0.27       -0.10      3.61 o
   0  10  16       36.55       36.26      5.12 o
   1  10  16       62.86       59.98      7.02 o
   2  10  16      120.61      109.38      7.63 o
   3  10  16        9.20        4.55      4.41 o
   4  10  16       26.55       28.49      5.80 o
   5  10  16        0.02       -0.55      3.81 o
   6  10  16       10.73        8.91      4.59 o
   7  10  16        1.34        1.93      5.12 o
  -7  11  16        3.77        2.48      4.26 o
  -6  11  16        6.61        0.48      3.89 o
  -5  11  16       15.22       16.92      4.58 o
  -4  11  16        0.58        3.64      4.80 o
  -3  11  16       19.64       23.28      6.05 o
  -2  11  16        1.38       -4.12      4.37 o
  -1  11  16       13.07       23.97      6.05 o
   0  11  16       15.85        7.89      4.45 o
   1  11  16        6.37        3.62      4.26 o
   2  11  16       38.91       57.24      9.12 o
   3  11  16      261.58      286.03     11.62 o
   4  11  16       14.01        7.86      4.98 o
   5  11  16        7.22        9.78      5.27 o
   6  11  16        0.01       -6.84      6.84 o
  -6  12  16       27.11       28.49      7.28 o
  -5  12  16       13.81        6.86      8.92 o
  -4  12  16        7.15       12.36      5.82 o
  -3  12  16       53.54       52.36      7.89 o
  -2  12  16       13.36       19.59      6.25 o
  -1  12  16        0.31       -4.59      4.59 o
   0  12  16      101.57      109.59      8.05 o
   1  12  16      106.75      122.27      8.76 o
   2  12  16       96.19       75.32      7.35 o
   3  12  16        4.52        7.51      5.24 o
   4  12  16        6.61       15.44      6.80 o
   5  12  16       27.58       25.40     11.67 o
  -3  13  16        4.22       20.59      9.61 o
  -2  13  16       93.61       90.61     14.41 o
  -1  13  16      130.75      149.39     11.13 o
   0  13  16        0.39        3.92      5.07 o
   1  13  16        1.08        1.93      4.82 o
   2  13  16       44.90       53.66      8.70 o
 -12   1  17        7.83       11.46      4.32 o
 -11   1  17       17.69       22.27      3.83 o
 -10   1  17        1.20        0.99      4.57 o
  -9   1  17        7.31        7.58      3.48 o
  -8   1  17        2.16        2.26      3.37 o
  -7   1  17       72.30       72.72      5.44 o
  -6   1  17       44.85       52.18      5.94 o
  -5   1  17        0.07        0.51      2.75 o
  -4   1  17      370.76      361.57      8.29 o
  -3   1  17      102.96      100.79      4.44 o
  -2   1  17      592.02      590.92     10.79 o
  -1   1  17       38.14       28.29      2.82 o
   0   1  17        5.21        5.88      2.20 o
   1   1  17      311.24      313.19      6.34 o
   2   1  17       89.32       79.68      2.80 o
   3   1  17        5.58       12.48      2.13 o
   4   1  17      106.98      106.65      4.01 o
   5   1  17       17.07       16.46      2.35 o
   6   1  17       58.19       62.56      4.25 o
   7   1  17       20.88       11.67      2.93 o
   8   1  17       11.26        6.59      3.14 o
   9   1  17        5.16        2.29      3.16 o
  10   1  17        8.50        8.37      4.01 o
  11   1  17       11.68       14.99      5.28 o
 -12   2  17        2.23        3.88      4.00 o
 -11   2  17        0.55       -2.03      3.14 o
 -10   2  17        0.15       -1.02      3.08 o
  -9   2  17       26.15       31.60      3.83 o
  -8   2  17      107.92      132.01      9.81 o
  -7   2  17      153.96      132.11      8.31 o
  -6   2  17      183.21      176.29      6.60 o
  -5   2  17     1041.83     1003.55     16.45 o
  -4   2  17       60.36       54.60      3.85 o
  -3   2  17        8.26        2.14      2.28 o
  -2   2  17        2.94       -0.77      2.21 o
  -1   2  17      337.06      351.22      7.76 o
   0   2  17      370.04      360.31      6.51 o
   1   2  17      436.21      414.75      7.10 o
   2   2  17       13.30        5.34      1.60 o
   3   2  17      425.89      416.91      8.14 o
   4   2  17      125.05      117.94      4.38 o
   5   2  17      334.59      334.07      6.33 o
   6   2  17       14.19       17.61      2.66 o
   7   2  17       42.41       47.86      3.71 o
   8   2  17        0.16       -1.45      3.10 o
   9   2  17        1.26       -1.23      3.75 o
  10   2  17       18.70       14.95      4.95 o
  11   2  17       14.36       11.92      5.80 o
 -12   3  17       13.80       13.16      4.62 o
 -11   3  17       25.51       30.88      4.45 o
 -10   3  17       28.75       34.14      4.05 o
  -9   3  17       14.35       16.46      3.38 o
  -8   3  17        6.15       11.79      3.21 o
  -7   3  17       14.74       13.90      3.34 o
  -6   3  17       30.19       28.93      3.66 o
  -5   3  17       93.59       96.03      8.90 o
  -4   3  17      402.95      372.11      8.51 o
  -3   3  17      655.30      651.98     11.71 o
  -2   3  17        8.31       10.71      2.49 o
  -1   3  17        0.80        9.61      2.16 o
   0   3  17      182.63      191.82      4.88 o
   1   3  17        5.77        2.39      1.99 o
   2   3  17      367.86      347.02      9.78 o
   3   3  17        6.58        6.53      2.41 o
   4   3  17        8.97        5.69      2.35 o
   5   3  17        0.41       -2.25      2.29 o
   6   3  17       25.65       19.93      3.34 o
   7   3  17       12.58       14.30      3.92 o
   8   3  17        0.88        0.34      3.78 o
   9   3  17        9.69       10.75      4.35 o
  10   3  17        1.25       -3.72      4.56 o
  11   3  17        8.23       11.90      5.86 o
 -12   4  17        0.36        2.39      5.09 o
 -11   4  17        0.02        0.59      3.64 o
 -10   4  17       24.16       26.62      4.01 o
  -9   4  17        1.25       -2.86      2.86 o
  -8   4  17       25.99       32.28      3.71 o
  -7   4  17       66.79       54.09      4.00 o
  -6   4  17       56.91       51.72      4.14 o
  -5   4  17      840.76      852.80     16.74 o
  -4   4  17      424.48      413.58      9.38 o
  -3   4  17      640.03      629.68     11.58 o
  -2   4  17       31.90       41.62      3.10 o
  -1   4  17      234.55      228.79      5.33 o
   0   4  17      320.12      355.47      7.26 o
   1   4  17       56.82       40.92      3.32 o
   2   4  17      288.02      288.93      8.31 o
   3   4  17      350.02      370.27     10.80 o
   4   4  17       14.18       16.55      3.48 o
   5   4  17      203.97      197.96      7.39 o
   6   4  17       20.17       19.49      3.89 o
   7   4  17       36.48       36.35      4.12 o
   8   4  17        0.01       -3.13      3.71 o
   9   4  17       20.65       20.41      5.30 o
  10   4  17      105.44      105.26      7.17 o
 -11   5  17       33.89       44.92      4.94 o
 -10   5  17       14.50       18.27      4.02 o
  -9   5  17        2.38       -2.02      3.03 o
  -8   5  17       12.11       19.83      5.41 o
  -7   5  17       44.91       48.79      3.95 o
  -6   5  17       45.23       48.94      4.58 o
  -5   5  17       11.60        3.27      3.96 o
  -4   5  17      180.58      152.81      9.81 o
  -3   5  17       24.36       19.87      3.30 o
  -2   5  17        0.75        1.14      2.34 o
  -1   5  17     1155.85     1074.37     13.97 o
   0   5  17       60.94       61.14      4.25 o
   1   5  17        7.50        8.09      3.52 o
   2   5  17       97.61       89.09      6.02 o
   3   5  17      271.76      261.81     12.23 o
   4   5  17      182.56      176.27     11.20 o
   5   5  17      412.21      413.86     10.58 o
   6   5  17       20.62       16.40      4.10 o
   7   5  17        0.01       -3.46      4.36 o
   8   5  17       18.52       16.74      4.61 o
   9   5  17       43.86       46.25      6.90 o
  10   5  17        0.11       -8.31     11.33 o
 -11   6  17       42.25       48.93      5.16 o
 -10   6  17        9.61       13.92      4.01 o
  -9   6  17        4.90        6.02      3.38 o
  -8   6  17        0.05       -1.65      3.19 o
  -7   6  17        8.06        7.04      2.94 o
  -6   6  17        9.34       13.71      3.71 o
  -5   6  17        0.01       -0.41      2.40 o
  -4   6  17       40.76       32.03      3.75 o
  -3   6  17      794.15      797.56     14.72 o
  -2   6  17      173.48      176.49      6.72 o
  -1   6  17      725.40      709.65     12.12 o
   0   6  17       70.00       63.26      4.83 o
   1   6  17       24.00       14.15      4.91 o
   2   6  17      103.25      109.58      9.33 o
   3   6  17       30.10       27.35      4.72 o
   4   6  17        5.75        1.63      3.36 o
   5   6  17       24.71       32.53      4.41 o
   6   6  17      127.32      116.13      6.47 o
   7   6  17        0.04       -0.07      3.79 o
   8   6  17        5.91        7.89      4.59 o
   9   6  17        4.21       -4.67      4.98 o
  10   6  17       47.42       53.31      9.18 o
 -10   7  17        0.47       -3.11      3.62 o
  -9   7  17        0.12       -1.93      3.29 o
  -8   7  17        1.15        1.17      3.44 o
  -7   7  17        8.36        9.11      3.48 o
  -6   7  17       38.38       49.79      4.59 o
  -5   7  17       75.06       73.24      7.73 o
  -4   7  17        0.03       -2.71      2.71 o
  -3   7  17        2.10       10.35      3.68 o
  -2   7  17       18.43       15.86      3.27 o
  -1   7  17       86.71       78.65      5.11 o
   0   7  17       13.16        7.17      5.09 o
   1   7  17       83.22       91.24      6.20 o
   2   7  17        2.42        1.16      3.61 o
   3   7  17       69.84       62.18      7.38 o
   4   7  17      220.68      223.08      7.82 o
   5   7  17       79.09       75.46      5.62 o
   6   7  17        6.98        4.77      3.81 o
   7   7  17       15.94       15.28      4.61 o
   8   7  17        1.96        2.87      5.29 o
   9   7  17        0.39       -5.01      5.01 o
 -10   8  17        0.00        1.48      4.94 o
  -9   8  17       27.61       34.39      5.84 o
  -8   8  17       12.34       12.95      4.01 o
  -7   8  17       17.69       21.45      4.21 o
  -6   8  17        0.89        2.10      3.38 o
  -5   8  17        3.84        7.89      3.22 o
  -4   8  17       77.61       75.08      5.04 o
  -3   8  17        0.54       -0.40      2.88 o
  -2   8  17        9.39        7.76      3.77 o
  -1   8  17        0.92        6.31      3.73 o
   0   8  17        4.56        9.32      3.78 o
   1   8  17        1.34        7.70      3.92 o
   2   8  17       15.66        4.95      3.92 o
   3   8  17       10.41        7.01      4.73 o
   4   8  17        2.62       -0.92      6.69 o
   5   8  17        1.45        1.42      3.68 o
   6   8  17      186.50      202.65      8.36 o
   7   8  17        1.43        5.00      4.38 o
   8   8  17       79.34       77.07      7.71 o
  -9   9  17       22.28       24.26      4.93 o
  -8   9  17        6.56       13.13      4.24 o
  -7   9  17       32.20       46.54      4.99 o
  -6   9  17        0.05       -1.40      3.19 o
  -5   9  17       13.94       18.59      4.36 o
  -4   9  17       98.03      110.73      8.72 o
  -3   9  17       79.37       76.12      6.27 o
  -2   9  17        4.38        0.34      3.88 o
  -1   9  17       19.12       21.14      4.58 o
   0   9  17       41.50       51.11      5.62 o
   1   9  17      113.54      117.46      7.39 o
   2   9  17       37.48       34.05      5.35 o
   3   9  17      126.94      138.24      8.05 o
   4   9  17        0.78        5.71      4.44 o
   5   9  17        0.10        1.48      3.83 o
   6   9  17       11.89       13.70      4.61 o
   7   9  17       27.68       27.88      6.15 o
   8   9  17        5.47        5.07      5.78 o
  -8  10  17      157.93      168.96      8.27 o
  -7  10  17        0.44       -0.26      3.81 o
  -6  10  17        0.39        1.33      3.70 o
  -5  10  17       18.26       20.67      5.23 o
  -4  10  17       41.67       35.71      5.35 o
  -3  10  17       53.52       55.52     10.98 o
  -2  10  17       23.44       20.08      6.18 o
  -1  10  17       91.97      111.09      7.51 o
   0  10  17       24.41       14.12      4.72 o
   1  10  17        1.66        1.07      4.32 o
   2  10  17      125.45      151.24     14.13 o
   3  10  17       57.92       58.31      7.77 o
   4  10  17        8.37        5.07      4.94 o
   5  10  17        5.60       -0.33      5.26 o
   6  10  17       12.31       17.67      9.10 o
   7  10  17        3.56       13.64      5.92 o
  -7  11  17       45.45       55.02      5.91 o
  -6  11  17        5.86        7.32      4.20 o
  -5  11  17        2.31        5.98      5.08 o
  -4  11  17       16.71       22.02      6.05 o
  -3  11  17       14.46       15.10      5.82 o
  -2  11  17        4.14        3.82      9.27 o
  -1  11  17       79.19       93.67      8.74 o
   0  11  17        0.28        2.10      5.19 o
   1  11  17       88.51       95.32      7.62 o
   2  11  17        5.03        3.83      6.05 o
   3  11  17       69.83       65.39      7.56 o
   4  11  17        0.53        1.37      4.84 o
   5  11  17        0.04        5.49      6.31 o
   6  11  17        0.00       -3.43      8.92 o
  -5  12  17       48.01       73.71      8.70 o
  -4  12  17        0.96       -0.06      5.27 o
  -3  12  17       10.57       13.10      6.05 o
  -2  12  17       15.18       16.42      6.25 o
  -1  12  17       23.83       21.05      6.54 o
   0  12  17       41.68       58.52      6.74 o
   1  12  17       81.77       87.86      7.91 o
   2  12  17        0.13        3.20      4.90 o
   3  12  17        2.17        2.35      5.76 o
   4  12  17        4.85        7.04      6.54 o
  -2  13  17        6.36       10.98      9.61 o
  -1  13  17        6.20       13.35      6.54 o
   0  13  17        2.72        6.84      5.22 o
 -12   0  18       19.85       21.71      7.89 o
 -11   0  18        1.27       -2.13      4.41 o
 -10   0  18       11.94       17.06     13.04 o
  -9   0  18        9.94        9.87      5.08 o
  -8   0  18        2.22        8.20      4.59 o
  -7   0  18       25.58       16.38      5.08 o
  -6   0  18     3731.99     3432.50     63.53 o
  -5   0  18       57.99       43.30      5.76 o
  -4   0  18      361.54      331.76     11.62 o
  -3   0  18      839.28      895.21     20.85 o
  -2   0  18      152.25      144.37      7.51 o
  -1   0  18     2205.88     2214.97     42.19 o
   0   0  18      567.41      582.02     16.47 o
   1   0  18      532.28      536.85     10.26 o
   2   0  18     2157.04     2016.82     27.91 o
   3   0  18      160.54      165.34      7.58 o
   4   0  18       57.62       45.98      5.57 o
   5   0  18       19.33        9.59      3.69 o
   6   0  18      205.96      198.97     11.67 o
   7   0  18      102.07      117.39      6.95 o
   8   0  18        0.55        3.66      4.36 o
   9   0  18        1.07        2.42      4.72 o
  10   0  18        0.83       -0.77      5.38 o
  11   0  18       78.85       95.76     17.50 o
 -12   1  18        0.00        6.31      4.28 o
 -11   1  18        0.21        1.19      3.25 o
 -10   1  18       70.25       61.64      4.80 o
  -9   1  18      151.11      189.74      7.45 o
  -8   1  18        0.42        3.40      3.06 o
  -7   1  18        5.69        7.41      3.25 o
  -6   1  18       26.35       24.30      3.94 o
  -5   1  18      366.66      389.28      9.25 o
  -4   1  18       10.01       16.38      3.67 o
  -3   1  18      238.52      210.21      6.42 o
  -2   1  18       50.42       44.44      4.61 o
  -1   1  18        0.67        0.47      2.30 o
   0   1  18       54.05       52.90      3.02 o
   1   1  18      239.51      264.83      4.85 o
   2   1  18      339.57      346.79      7.28 o
   3   1  18      398.00      380.80      7.78 o
   4   1  18       80.07       99.07      4.34 o
   5   1  18       64.73       62.24      3.65 o
   6   1  18      110.11       93.11      4.24 o
   7   1  18       22.07       20.51      3.31 o
   8   1  18       72.76       85.12      4.75 o
   9   1  18       16.79       17.53      4.11 o
  10   1  18       42.86       51.68      5.90 o
  11   1  18        7.45        5.87      5.80 o
 -12   2  18        1.85       -0.47      4.20 o
 -11   2  18        0.00        2.68      3.64 o
 -10   2  18       22.74       20.64      3.84 o
  -9   2  18       22.99       25.77      3.77 o
  -8   2  18        5.12        5.03      3.34 o
  -7   2  18        0.84       -2.02      2.90 o
  -6   2  18      610.43      589.93     11.90 o
  -5   2  18       10.18        6.95      3.06 o
  -4   2  18       75.71       64.19      4.20 o
  -3   2  18      293.96      284.16      7.35 o
  -2   2  18       14.86       15.62      2.88 o
  -1   2  18       43.58       35.06      3.86 o
   0   2  18      104.76      109.07      3.89 o
   1   2  18        0.88        3.00      1.93 o
   2   2  18      164.80      153.97      4.01 o
   3   2  18        6.50        5.66      2.36 o
   4   2  18       13.60        8.41      2.34 o
   5   2  18      184.58      175.45      6.14 o
   6   2  18       70.95       73.72      3.95 o
   7   2  18       12.94       14.00      3.39 o
   8   2  18       35.55       48.44      5.21 o
   9   2  18       18.94       11.67      4.42 o
  10   2  18        1.32       -4.50      4.50 o
 -11   3  18       12.78       21.33      4.32 o
 -10   3  18        9.00        7.56      4.80 o
  -9   3  18        8.19       14.66      3.49 o
  -8   3  18        3.80        7.14      3.10 o
  -7   3  18       97.86      102.95      5.55 o
  -6   3  18       11.34       18.83      3.41 o
  -5   3  18       35.43       44.72      4.56 o
  -4   3  18       33.60       28.73      3.83 o
  -3   3  18      217.44      218.56      8.62 o
  -2   3  18        7.44        5.93      2.41 o
  -1   3  18      171.78      165.45      6.73 o
   0   3  18      308.35      319.91      9.16 o
   1   3  18      104.87      105.19      3.98 o
   2   3  18        4.42        4.25      2.45 o
   3   3  18       12.80        8.85      2.51 o
   4   3  18       67.89       62.52      3.47 o
   5   3  18        1.42        0.36      2.71 o
   6   3  18       31.08       30.33      3.46 o
   7   3  18       80.58       79.19      5.41 o
   8   3  18       56.86       71.73      9.61 o
   9   3  18        0.08        1.52      4.29 o
  10   3  18        3.39        8.14      4.91 o
 -11   4  18        0.09        4.63      3.73 o
 -10   4  18       12.35       13.46      3.73 o
  -9   4  18        3.95        5.20      3.23 o
  -8   4  18       32.32       31.38      3.85 o
  -7   4  18       26.91       23.92      3.50 o
  -6   4  18        1.01        3.40      2.88 o
  -5   4  18       82.46       74.93      4.64 o
  -4   4  18      375.15      382.47      9.03 o
  -3   4  18       11.72       10.21      3.17 o
  -2   4  18      455.25      440.56      8.46 o
  -1   4  18      209.92      208.63      5.33 o
   0   4  18     1002.18      973.79     12.98 o
   1   4  18      735.48      707.49     11.71 o
   2   4  18       16.40       20.26      3.24 o
   3   4  18       91.83       88.04      6.04 o
   4   4  18      239.74      254.85      7.86 o
   5   4  18        0.08        0.21      3.31 o
   6   4  18       14.08       13.14      3.75 o
   7   4  18       39.34       35.29      4.64 o
   8   4  18       79.39       88.85      6.63 o
   9   4  18       89.95       92.65      6.66 o
  10   4  18        0.30       -5.01      5.01 o
 -11   5  18        0.00        2.98      4.10 o
 -10   5  18        0.00       -2.03      3.40 o
  -9   5  18       31.26       33.17      4.17 o
  -8   5  18       15.01       14.44      3.44 o
  -7   5  18        0.29       -2.62      2.62 o
  -6   5  18       59.08       75.47      4.42 o
  -5   5  18        9.74        3.33      2.84 o
  -4   5  18       15.51        7.75      3.11 o
  -3   5  18      151.52      167.80      5.58 o
  -2   5  18       50.72       59.74      3.77 o
  -1   5  18       21.51       32.87      3.39 o
   0   5  18      373.17      363.31      9.51 o
   1   5  18       85.15       90.73      6.02 o
   2   5  18      132.83      122.00     10.63 o
   3   5  18      401.78      374.63     11.48 o
   4   5  18      207.06      195.62      7.32 o
   5   5  18       28.38       35.74      4.36 o
   6   5  18        6.06        4.66      3.76 o
   7   5  18       73.81       65.78      5.59 o
   8   5  18        1.47       -4.03      4.94 o
   9   5  18       25.38       38.19      9.65 o
  10   5  18        3.22        0.59      7.03 o
 -10   6  18       15.62       25.13      4.63 o
  -9   6  18       11.11       11.55      3.74 o
  -8   6  18        0.88       -2.00      2.94 o
  -7   6  18        6.98        7.17      3.03 o
  -6   6  18       48.99       38.79      3.75 o
  -5   6  18        3.66        2.41      3.57 o
  -4   6  18       59.10       53.43      3.71 o
  -3   6  18      144.43      123.54      5.89 o
  -2   6  18      188.42      176.21      6.81 o
  -1   6  18      872.41      884.01     16.52 o
   0   6  18       60.37       43.88      4.44 o
   1   6  18        7.07        9.32      4.01 o
   2   6  18       25.76       25.55      4.58 o
   3   6  18      253.70      263.23     10.00 o
   4   6  18       29.76       31.87      5.15 o
   5   6  18       16.56       21.17      4.92 o
   6   6  18      266.27      275.89      9.18 o
   7   6  18      129.43      146.57      7.47 o
   8   6  18       11.76       17.97      4.99 o
   9   6  18        1.57        2.82      6.74 o
 -10   7  18        9.40        6.77      4.44 o
  -9   7  18        5.22        6.09      5.45 o
  -8   7  18        1.64        0.84      4.14 o
  -7   7  18        6.16        4.54      4.04 o
  -6   7  18       11.98       10.42      3.57 o
  -5   7  18       24.68       17.64      3.86 o
  -4   7  18       11.73       11.84      3.34 o
  -3   7  18       95.59       94.91      5.34 o
  -2   7  18        0.93       -0.54      2.84 o
  -1   7  18        1.21        0.79      2.99 o
   0   7  18        1.31        0.76      3.54 o
   1   7  18        0.61       -3.26      3.26 o
   2   7  18      128.30      134.77      7.71 o
   3   7  18       18.40       21.79      4.72 o
   4   7  18        1.12        1.57      4.18 o
   5   7  18       75.02       85.51      5.90 o
   6   7  18       49.53       55.96      5.60 o
   7   7  18       14.78       19.68      4.97 o
   8   7  18        7.02        2.17      5.69 o
   9   7  18       11.05        6.86      5.55 o
  -9   8  18        0.16       -0.07      3.83 o
  -8   8  18        3.03        2.08      4.06 o
  -7   8  18        0.46       -2.29      3.27 o
  -6   8  18       16.01       17.54      3.85 o
  -5   8  18       15.68       12.01      4.76 o
  -4   8  18       41.66       43.84      5.67 o
  -3   8  18       36.66       27.93      3.99 o
  -2   8  18       28.30       39.25      5.07 o
  -1   8  18       15.11       17.75      4.32 o
   0   8  18        1.02       -0.84      6.27 o
   1   8  18       41.37       35.08      5.64 o
   2   8  18        1.41        1.35      3.82 o
   3   8  18        0.76        0.13      3.92 o
   4   8  18        8.82        8.47      4.72 o
   5   8  18        0.37        2.81      4.06 o
   6   8  18       60.42       57.86      5.73 o
   7   8  18      116.68      132.39      8.70 o
   8   8  18       44.04       59.72      7.45 o
  -8   9  18        6.98        4.09      4.08 o
  -7   9  18        8.12       15.14      5.34 o
  -6   9  18        2.18        4.06      3.73 o
  -5   9  18       39.92       36.65      4.54 o
  -4   9  18       38.78       42.71      4.71 o
  -3   9  18       64.63       61.05      5.84 o
  -2   9  18       29.26       27.61      5.82 o
  -1   9  18        3.86        1.38      5.50 o
   0   9  18       34.93       32.77      5.27 o
   1   9  18        4.68        4.02      4.39 o
   2   9  18        7.92        7.66      4.32 o
   3   9  18        0.76       -2.51      4.08 o
   4   9  18        0.18        1.39      4.41 o
   5   9  18       77.36       97.09      8.05 o
   6   9  18      136.00      147.77      7.95 o
   7   9  18       33.58       47.35      6.82 o
  -7  10  18        9.04        8.31      6.44 o
  -6  10  18       17.38       14.32      4.34 o
  -5  10  18        9.40       14.04      4.14 o
  -4  10  18        0.20       -0.54      3.92 o
  -3  10  18        4.59        9.80      5.49 o
  -2  10  18       13.97       21.28      5.82 o
  -1  10  18       22.88       29.15      6.31 o
   0  10  18        2.03        4.91      4.41 o
   1  10  18       12.00       21.07      5.38 o
   2  10  18       71.29       73.83      7.06 o
   3  10  18       99.03      120.84      8.18 o
   4  10  18       38.31       44.51      6.47 o
   5  10  18       41.75       49.39      8.48 o
   6  10  18        0.71        1.19      5.27 o
  -6  11  18        1.75       -2.79      4.01 o
  -5  11  18       84.82      117.94     14.07 o
  -4  11  18        5.16       -1.15     12.01 o
  -3  11  18        0.21       -3.88      3.88 o
  -2  11  18       27.80       45.54     11.67 o
  -1  11  18       15.45       10.12      5.57 o
   0  11  18       67.84       85.08      7.26 o
   1  11  18       36.25       35.87      6.26 o
   2  11  18       19.66       10.57      5.41 o
   3  11  18        7.04       14.22      5.62 o
   4  11  18        3.15        5.83      5.82 o
   5  11  18        1.66       -6.05      6.05 o
  -4  12  18        6.89       13.96      6.54 o
  -3  12  18       76.40       91.07      9.67 o
  -2  12  18       18.21       26.08      6.80 o
  -1  12  18       12.26       15.10      6.31 o
   0  12  18       38.53       44.12      6.55 o
   1  12  18       16.15       25.47      5.92 o
   2  12  18      124.88      153.97     11.65 o
   3  12  18        7.76        8.24     11.67 o
 -11   1  19       11.59       12.33      6.04 o
 -10   1  19        0.03       -0.73      3.31 o
  -9   1  19        1.04       -0.49      3.16 o
  -8   1  19        7.09        7.24      5.05 o
  -7   1  19        7.20        7.56      3.31 o
  -6   1  19        1.39        2.33      3.03 o
  -5   1  19        6.23        7.50      3.25 o
  -4   1  19       18.66       19.88      3.41 o
  -3   1  19      304.20      299.98      7.88 o
  -2   1  19       10.07        6.10      2.82 o
  -1   1  19      117.33      126.49      5.31 o
   0   1  19        2.62        3.68      2.05 o
   1   1  19      165.46      174.23      4.16 o
   2   1  19       52.51       61.61      2.84 o
   3   1  19        1.31        0.97      2.34 o
   4   1  19       83.89       81.43      4.17 o
   5   1  19        9.89        9.05      2.85 o
   6   1  19        5.89        6.99      2.79 o
   7   1  19        4.08        0.68      2.83 o
   8   1  19        1.42        7.36      3.46 o
   9   1  19       37.41       35.23      4.59 o
  10   1  19       15.14       17.26      7.85 o
 -11   2  19       47.91       62.86      5.73 o
 -10   2  19        0.74        1.24      3.39 o
  -9   2  19        0.02       -0.21      3.13 o
  -8   2  19        0.21       -2.60      2.96 o
  -7   2  19       50.83       51.30      4.37 o
  -6   2  19       69.31       91.51      5.13 o
  -5   2  19      172.13      151.89      6.23 o
  -4   2  19        0.05       -0.04      2.62 o
  -3   2  19       23.79       31.63      3.48 o
  -2   2  19      258.34      261.96      7.16 o
  -1   2  19      268.51      242.79      6.85 o
   0   2  19      470.77      409.88      7.52 o
   1   2  19      934.85      876.39     12.09 o
   2   2  19       26.59       37.12      3.18 o
   3   2  19        9.34        1.49      2.34 o
   4   2  19      208.16      204.28      8.76 o
   5   2  19       37.82       49.20      3.43 o
   6   2  19       20.35       13.40      3.17 o
   7   2  19       17.81       15.51      3.92 o
   8   2  19        0.22       -1.75      4.47 o
   9   2  19        0.03       -3.60      4.24 o
  10   2  19        0.00       -3.37      4.64 o
 -11   3  19       20.78       20.37      4.71 o
 -10   3  19       13.28        8.85      3.75 o
  -9   3  19        6.60        7.66      3.49 o
  -8   3  19       31.50       28.90      4.20 o
  -7   3  19       15.75       21.77      3.75 o
  -6   3  19       22.71       24.39      3.59 o
  -5   3  19       30.72       26.30      3.57 o
  -4   3  19       33.38       26.49      3.86 o
  -3   3  19      280.26      272.20      7.50 o
  -2   3  19        5.46        0.83      2.57 o
  -1   3  19      145.88      120.41      4.70 o
   0   3  19      148.50      124.54      4.41 o
   1   3  19       37.22       35.50      3.36 o
   2   3  19       86.02       77.43      4.52 o
   3   3  19      301.37      321.67      7.37 o
   4   3  19       52.87       53.76      4.16 o
   5   3  19        0.20        3.59      3.11 o
   6   3  19        0.84        9.33      4.32 o
   7   3  19       80.26       75.45      5.28 o
   8   3  19       23.77       35.83      4.91 o
   9   3  19       43.29       37.33      5.30 o
  10   3  19        1.45        4.10      7.77 o
 -11   4  19       21.59       20.89      4.84 o
 -10   4  19        7.54        9.71      3.81 o
  -9   4  19       12.30       19.98      3.84 o
  -8   4  19       14.49       19.19      3.56 o
  -7   4  19       95.89       96.69      5.43 o
  -6   4  19       13.67       14.25      3.36 o
  -5   4  19       71.38       64.25      5.27 o
  -4   4  19       93.10      107.46     12.38 o
  -3   4  19      191.04      202.43     10.80 o
  -2   4  19      225.02      204.72      6.16 o
  -1   4  19      117.48       86.54      4.13 o
   0   4  19      163.82      165.50      5.12 o
   1   4  19     1107.05     1105.91     16.25 o
   2   4  19       23.55       17.64      4.26 o
   3   4  19      126.64       91.22      6.20 o
   4   4  19       88.37       94.32      6.34 o
   5   4  19        0.01       -2.68      3.11 o
   6   4  19        5.30       -2.77      3.33 o
   7   4  19        3.06       -0.15      4.58 o
   8   4  19        7.49        8.04      5.30 o
   9   4  19       16.31       15.10      6.18 o
  10   4  19        3.24       -5.42      7.89 o
 -10   5  19        0.42       -2.29      3.68 o
  -9   5  19        0.71        1.08      3.74 o
  -8   5  19        2.18        0.19      4.69 o
  -7   5  19        0.37       -2.77      2.77 o
  -6   5  19       62.18       68.43      4.36 o
  -5   5  19        1.48       -0.58      2.68 o
  -4   5  19       61.56       47.85      4.21 o
  -3   5  19      535.37      506.07     12.58 o
  -2   5  19       50.73       55.56      3.73 o
  -1   5  19      111.58      114.41      5.10 o
   0   5  19        5.10       15.10      3.73 o
   1   5  19       21.92       23.83      4.41 o
   2   5  19       21.05       20.23      4.41 o
   3   5  19        6.94       15.05      4.41 o
   4   5  19       35.88       42.51      5.38 o
   5   5  19       45.64       35.14      5.35 o
   6   5  19       52.96       57.16      5.94 o
   7   5  19       26.16       24.39      4.75 o
   8   5  19       58.54       56.40      8.55 o
   9   5  19        1.83        3.64      6.54 o
 -10   6  19        1.07       -1.06      3.73 o
  -9   6  19       22.18       28.81      4.41 o
  -8   6  19        2.08       -3.06      3.06 o
  -7   6  19        0.14       -2.81      2.81 o
  -6   6  19       40.50       54.93      4.59 o
  -5   6  19       42.95       40.72      3.98 o
  -4   6  19       35.05       34.01      3.97 o
  -3   6  19      100.30      100.84     10.20 o
  -2   6  19       59.27       61.50      4.59 o
  -1   6  19      680.99      656.16     13.85 o
   0   6  19        2.37       -1.04      3.13 o
   1   6  19       53.04       48.93      5.38 o
   2   6  19        6.01        1.14      6.69 o
   3   6  19      216.77      194.51      8.96 o
   4   6  19      117.48      107.14      9.40 o
   5   6  19       25.15       23.29      4.44 o
   6   6  19       55.37       62.01      5.68 o
   7   6  19       17.69        9.63      4.46 o
   8   6  19       34.74       34.82      5.52 o
   9   6  19       26.34       25.83     12.01 o
  -9   7  19       28.70       23.10      5.62 o
  -8   7  19       29.17       34.00      5.55 o
  -7   7  19       25.29       34.49      5.70 o
  -6   7  19       73.64       81.91      5.62 o
  -5   7  19       43.20       48.38      4.76 o
  -4   7  19        4.30        1.25      2.88 o
  -3   7  19        4.22        1.65      2.96 o
  -2   7  19      137.69      140.85      7.71 o
  -1   7  19        0.05        0.41      3.57 o
   0   7  19        9.91        6.53      4.01 o
   1   7  19        9.23        8.06      3.92 o
   2   7  19       28.56       32.24      5.07 o
   3   7  19       67.72       73.62      6.47 o
   4   7  19        3.30        5.03      4.36 o
   5   7  19        4.80        3.94      4.01 o
   6   7  19        9.06        8.80      4.50 o
   7   7  19        4.10       12.58      4.64 o
   8   7  19        1.37        0.46      5.55 o
  -9   8  19        0.05        0.57      3.90 o
  -8   8  19        5.63        2.79      3.94 o
  -7   8  19        5.61        7.40      3.76 o
  -6   8  19        0.19       -3.16      3.16 o
  -5   8  19        0.13        0.92      3.24 o
  -4   8  19       43.76       48.03      4.51 o
  -3   8  19        7.38       11.17      4.04 o
  -2   8  19       35.03       30.90      4.82 o
  -1   8  19       14.72       17.93      4.67 o
   0   8  19        2.22        0.05      4.70 o
   1   8  19       30.72       29.91      5.22 o
   2   8  19       59.06       71.25     11.45 o
   3   8  19        7.17        4.77      5.17 o
   4   8  19       29.14       20.65      5.51 o
   5   8  19       31.44       26.05      9.88 o
   6   8  19        1.42       -3.80      4.47 o
   7   8  19        3.77        8.01      6.36 o
  -8   9  19        8.68       14.31      4.41 o
  -7   9  19       47.03       48.76      5.45 o
  -6   9  19        5.65       11.86      3.99 o
  -5   9  19        4.77        7.53      3.63 o
  -4   9  19        6.39       10.77      4.33 o
  -3   9  19       14.39       21.13      4.67 o
  -2   9  19        0.57        5.85      6.18 o
  -1   9  19       13.45        5.26      5.08 o
   0   9  19      147.83      155.41      8.65 o
   1   9  19       10.97       10.05      4.67 o
   2   9  19        5.72        9.80      4.67 o
   3   9  19        6.38        8.08      4.72 o
   4   9  19        7.59        5.05      5.07 o
   5   9  19        0.01        4.37      5.22 o
   6   9  19       35.85       42.63      8.72 o
   7   9  19      103.80      112.65      8.65 o
  -7  10  19       14.59        9.94      5.05 o
  -6  10  19        3.75        2.63      3.89 o
  -5  10  19        3.82        6.88      4.73 o
  -4  10  19       88.41       98.47      7.45 o
  -3  10  19       10.46       11.67      5.34 o
  -2  10  19       34.01       40.18      7.03 o
  -1  10  19        5.61       11.67      5.34 o
   0  10  19       33.93       30.76      5.67 o
   1  10  19      147.29      158.28     12.07 o
   2  10  19        4.70        4.06      4.72 o
   3  10  19        0.04        0.58      4.82 o
   4  10  19       60.90       60.11      8.25 o
   5  10  19        9.39        3.78      6.31 o
  -5  11  19        7.48        3.95      5.76 o
  -4  11  19        0.43       -5.08      5.08 o
  -3  11  19        1.03        0.34      5.34 o
  -2  11  19       10.85       16.64      6.05 o
  -1  11  19        0.23        0.34      5.34 o
   0  11  19       53.24       54.36      6.57 o
   1  11  19        0.01        1.44      4.98 o
   2  11  19        0.05        2.18      4.82 o
   3  11  19       23.68       25.59     11.33 o
   4  11  19        2.01        4.12      6.31 o
  -3  12  19        3.92        1.40      7.89 o
  -2  12  19       26.08       32.56      8.24 o
  -1  12  19       26.80       32.56      8.24 o
   0  12  19       26.11       19.32      6.54 o
   1  12  19       66.99       61.47     19.56 o
 -11   0  20       14.21        9.75      6.05 o
 -10   0  20        0.01       -4.85      4.85 o
  -9   0  20       85.16       97.10      8.48 o
  -8   0  20        2.40       -2.64      4.59 o
  -7   0  20       13.13       12.49      5.49 o
  -6   0  20       62.40       50.71      6.05 o
  -5   0  20       43.40       59.04      8.92 o
  -4   0  20      975.34      880.38     21.56 o
  -3   0  20      153.80      143.82      8.58 o
  -2   0  20      214.60      229.85      9.94 o
  -1   0  20      404.52      436.75     13.34 o
   0   0  20       50.40       71.65     12.70 o
   1   0  20        8.21       10.44      2.96 o
   2   0  20       66.89       68.16      4.44 o
   3   0  20       37.03       38.45      5.57 o
   4   0  20       26.60       25.00      5.08 o
   5   0  20        1.20       -0.46      4.29 o
   6   0  20       20.36       17.33      4.32 o
   7   0  20       96.39       97.93      7.50 o
   8   0  20        5.73        4.47      4.58 o
   9   0  20       88.82       79.88      7.24 o
  10   0  20        4.12        6.52      6.80 o
 -11   1  20        1.40        2.90      4.08 o
 -10   1  20        1.52        3.01      3.56 o
  -9   1  20        2.45       -3.25      3.25 o
  -8   1  20       18.98       20.27      3.85 o
  -7   1  20       59.94       58.56      4.69 o
  -6   1  20        0.08        0.65      2.96 o
  -5   1  20       50.11       54.15      4.44 o
  -4   1  20      101.81      117.42      5.38 o
  -3   1  20       13.17       16.43      3.27 o
  -2   1  20      700.03      731.79     13.27 o
  -1   1  20        8.42        8.71      2.82 o
   0   1  20      115.54      112.08      7.91 o
   1   1  20      372.44      313.39      5.91 o
   2   1  20      673.33      645.24      8.53 o
   3   1  20       11.40       12.91      2.79 o
   4   1  20      164.26      155.40      6.34 o
   5   1  20       67.52       76.64      4.97 o
   6   1  20        1.45        0.94      2.64 o
   7   1  20        7.04        0.09      2.93 o
   8   1  20       28.70       26.16      4.19 o
   9   1  20        1.96        8.41      4.50 o
  10   1  20       58.24       47.23      6.03 o
 -11   2  20        9.18       10.65      4.41 o
 -10   2  20        9.02        7.39      3.65 o
  -9   2  20       14.45       12.63      4.02 o
  -8   2  20       13.55       16.70      4.36 o
  -7   2  20        0.00        2.92      3.09 o
  -6   2  20        0.05        2.07      2.84 o
  -5   2  20      174.84      189.94      6.76 o
  -4   2  20      141.34      119.32      5.43 o
  -3   2  20        0.77       -0.95      2.70 o
  -2   2  20       31.96       34.21      5.32 o
  -1   2  20       85.17       91.28      5.97 o
   0   2  20       19.77       26.31      2.85 o
   1   2  20       12.09       17.12      2.66 o
   2   2  20       82.98       90.07      4.39 o
   3   2  20      116.52      120.31      4.94 o
   4   2  20       27.27       23.30      3.23 o
   5   2  20       61.36       54.38      5.52 o
   6   2  20        3.54        0.38      3.31 o
   7   2  20       60.79       78.40      5.50 o
   8   2  20       11.08        8.82      5.08 o
   9   2  20       17.48       11.47      4.79 o
  10   2  20        0.35       -4.45      5.42 o
 -11   3  20        0.84       -1.38      4.10 o
 -10   3  20        1.56        3.40      3.65 o
  -9   3  20        0.44       -1.01      3.24 o
  -8   3  20       62.66       69.78      5.21 o
  -7   3  20       14.50       15.62      3.66 o
  -6   3  20       43.97       48.20      4.35 o
  -5   3  20       73.78       68.27      8.41 o
  -4   3  20       10.83        6.68      2.96 o
  -3   3  20        4.08        2.72      3.67 o
  -2   3  20       15.62       11.12      3.06 o
  -1   3  20      116.94      116.96      4.70 o
   0   3  20       23.16       16.25      2.65 o
   1   3  20        5.93        5.44      2.69 o
   2   3  20       83.45      110.83      5.41 o
   3   3  20       75.45       80.69      4.99 o
   4   3  20       34.78       34.58      7.83 o
   5   3  20        0.55       -0.61      3.03 o
   6   3  20        7.71       10.61      4.58 o
   7   3  20       50.70       56.29      6.36 o
   8   3  20       59.07       66.46      5.65 o
   9   3  20       15.49       17.54      4.85 o
 -10   4  20       19.17       21.96      4.29 o
  -9   4  20       21.49       18.99      3.96 o
  -8   4  20        0.09        1.09      3.19 o
  -7   4  20        2.48        2.62      3.31 o
  -6   4  20       19.79       21.77      3.73 o
  -5   4  20        3.19        6.56      3.08 o
  -4   4  20       36.78       37.07      4.16 o
  -3   4  20       67.74       81.54      4.73 o
  -2   4  20       52.87       51.72      3.56 o
  -1   4  20       16.18       22.87      2.96 o
   0   4  20      101.12      109.40      4.92 o
   1   4  20      432.44      400.15     16.36 o
   2   4  20       53.61       54.46      5.62 o
   3   4  20        1.01       14.23      4.08 o
   4   4  20       20.55       26.93      4.61 o
   5   4  20       22.45       35.90      4.36 o
   6   4  20        6.44        5.27      3.70 o
   7   4  20        2.26        5.80      4.93 o
   8   4  20        5.17        1.93      5.22 o
   9   4  20        4.41       12.70      7.28 o
 -10   5  20        0.40       -3.66      3.66 o
  -9   5  20        0.81       -3.24      3.24 o
  -8   5  20        3.29        1.55      3.17 o
  -7   5  20        0.93        2.95      3.07 o
  -6   5  20        0.11        0.25      2.69 o
  -5   5  20       10.05        7.42      3.13 o
  -4   5  20        5.27       -2.01      2.71 o
  -3   5  20        0.00       -1.86      2.73 o
  -2   5  20       21.00       21.06      3.66 o
  -1   5  20       44.77       51.05      5.22 o
   0   5  20       25.61       15.46      3.61 o
   1   5  20       67.34       63.58      5.52 o
   2   5  20      152.13      136.81      7.51 o
   3   5  20       87.96       96.33      7.39 o
   4   5  20       45.62       49.26      6.19 o
   5   5  20        0.02        2.17      4.08 o
   6   5  20        9.19       13.69      4.29 o
   7   5  20        5.84        5.95      5.15 o
   8   5  20        3.65        0.92      5.52 o
   9   5  20        1.91       -7.89      7.89 o
 -10   6  20        0.98        1.54      4.20 o
  -9   6  20       39.35       45.66      5.28 o
  -8   6  20        0.50        2.78      3.73 o
  -7   6  20        0.29       -3.19      3.19 o
  -6   6  20        0.56       -3.87      3.94 o
  -5   6  20        2.38        3.97      3.25 o
  -4   6  20       39.01       35.20      4.10 o
  -3   6  20        2.22        2.63      3.11 o
  -2   6  20      316.37      315.20     15.50 o
  -1   6  20      103.65      110.92      8.99 o
   0   6  20       13.97       10.08      3.71 o
   1   6  20       25.45       19.68      4.58 o
   2   6  20       29.55       27.15      4.90 o
   3   6  20       11.48       16.28      4.67 o
   4   6  20       48.80       39.08      5.55 o
   5   6  20       24.07       22.82      5.52 o
   6   6  20       32.76       38.80      5.13 o
   7   6  20        1.67        1.22      4.50 o
   8   6  20        0.45       -0.86      6.54 o
  -9   7  20        6.91        1.79      5.76 o
  -8   7  20        0.26       -4.24      4.24 o
  -7   7  20        4.03        6.09      3.66 o
  -6   7  20       15.34       19.10      4.66 o
  -5   7  20        7.51        7.14      3.54 o
  -4   7  20        0.88        0.97      3.11 o
  -3   7  20        1.01       -1.34      3.01 o
  -2   7  20       69.38       73.38      6.20 o
  -1   7  20       21.26       32.57      8.34 o
   0   7  20       44.79       44.45      5.38 o
   1   7  20        8.40       10.90      4.48 o
   2   7  20       30.37       26.12      5.12 o
   3   7  20       65.37       62.39     10.98 o
   4   7  20       39.45       31.92      5.62 o
   5   7  20       93.89       84.11      7.37 o
   6   7  20       59.55       62.50      6.03 o
   7   7  20      123.83      128.74      8.43 o
   8   7  20       68.20       77.39      7.71 o
  -8   8  20        0.85       -4.36      4.36 o
  -7   8  20        3.20        1.59      3.79 o
  -6   8  20        7.92        9.87      3.86 o
  -5   8  20        8.40       11.71      3.86 o
  -4   8  20        0.00        2.44      3.31 o
  -3   8  20        0.07       -2.90      3.61 o
  -2   8  20      180.28      181.46      8.96 o
  -1   8  20        0.69        8.48      7.89 o
   0   8  20        0.29        1.81      3.86 o
   1   8  20        0.17        2.46      4.01 o
   2   8  20        0.05        1.37      4.26 o
   3   8  20        0.01       -4.01      4.01 o
   4   8  20       18.10       18.91      5.52 o
   5   8  20       95.89      101.68      8.39 o
   6   8  20       31.55       42.46      6.20 o
   7   8  20       22.12       25.56      6.20 o
  -7   9  20        0.59        0.90      4.06 o
  -6   9  20       26.92       25.65      4.69 o
  -5   9  20        0.00       -1.30      3.48 o
  -4   9  20        0.02        6.67      4.26 o
  -3   9  20        2.99        4.16      4.08 o
  -2   9  20        0.04        7.19      5.08 o
  -1   9  20        2.54       -0.34      4.85 o
   0   9  20       45.71       57.21      6.42 o
   1   9  20        0.01        5.05      4.54 o
   2   9  20        1.61        5.91      5.89 o
   3   9  20        4.78        6.50      4.93 o
   4   9  20       11.99        8.59      6.23 o
   5   9  20        0.14       -0.69      5.82 o
   6   9  20        5.09        6.18      6.31 o
  -6  10  20      119.37      138.26     12.48 o
  -5  10  20       19.77       11.72      6.00 o
  -4  10  20        0.06        5.34      4.62 o
  -3  10  20       12.29       14.16      7.21 o
  -2  10  20       17.26       17.19      6.05 o
  -1  10  20       14.46        7.40     11.67 o
   0  10  20        0.76        0.04      4.41 o
   1  10  20        6.09        9.00      5.22 o
   2  10  20        1.05        1.95      5.64 o
   3  10  20       11.91       14.34      6.54 o
   4  10  20        3.11        8.45      6.25 o
   5  10  20       30.71       24.25      7.51 o
  -4  11  20        1.00        2.33      5.57 o
  -3  11  20        5.96        5.21      5.76 o
  -2  11  20       57.97       80.55     10.98 o
  -1  11  20        0.02       -5.13      6.86 o
   0  11  20       35.76       54.62      6.86 o
   1  11  20        0.50        0.83      5.76 o
   2  11  20       74.98       91.58     19.56 o
   3  11  20        1.95       -3.73      6.86 o
 -11   1  21        5.32        8.67      4.73 o
 -10   1  21        1.64       -3.39      3.39 o
  -9   1  21        1.04       -0.27      3.51 o
  -8   1  21       19.35       21.96      4.02 o
  -7   1  21        2.72        0.56      3.25 o
  -6   1  21       14.59       14.97      3.59 o
  -5   1  21       31.30       31.50      3.83 o
  -4   1  21       48.01       40.08      3.94 o
  -3   1  21        4.12        4.07      2.84 o
  -2   1  21       18.99       27.83      3.41 o
  -1   1  21      122.45      114.20      5.94 o
   0   1  21        2.20        5.88      2.36 o
   1   1  21      121.76      117.72      3.97 o
   2   1  21        4.03       14.02      2.59 o
   3   1  21        0.38        0.73      2.61 o
   4   1  21       72.83       74.90      8.03 o
   5   1  21       49.81       51.56      4.66 o
   6   1  21        0.07       -3.01      3.01 o
   7   1  21        1.11        1.81      3.27 o
   8   1  21        5.93        0.95      5.25 o
   9   1  21       15.81       18.33      4.95 o
 -10   2  21        5.47       -0.47      3.56 o
  -9   2  21        0.59       -2.22      3.52 o
  -8   2  21        1.48       -0.78      3.27 o
  -7   2  21        5.72        6.68      3.31 o
  -6   2  21        1.63        3.79      3.22 o
  -5   2  21        1.40       -0.83      2.84 o
  -4   2  21       12.49       10.13      3.25 o
  -3   2  21        6.38        8.00      2.96 o
  -2   2  21       41.43       25.05      3.36 o
  -1   2  21       50.98       44.21      3.49 o
   0   2  21      172.37      180.79      5.37 o
   1   2  21        6.51        8.75      2.79 o
   2   2  21       75.16       53.51      4.66 o
   3   2  21        0.11       -0.93      2.53 o
   4   2  21       46.10       40.06      3.73 o
   5   2  21       73.09       95.78      6.55 o
   6   2  21        0.44       -2.67      5.03 o
   7   2  21        3.07        0.59      4.41 o
   8   2  21       18.50       11.25      4.42 o
   9   2  21        1.89       -4.15      4.15 o
 -10   3  21       21.32       29.04      4.63 o
  -9   3  21        3.69        4.26      3.58 o
  -8   3  21       28.29       26.51      6.54 o
  -7   3  21       12.89       10.85      3.68 o
  -6   3  21        0.01       -1.29      2.96 o
  -5   3  21       29.75       38.56      6.44 o
  -4   3  21       12.83        7.44      3.22 o
  -3   3  21       34.68       35.21      4.06 o
  -2   3  21      161.75      173.65      6.93 o
  -1   3  21       55.52       37.97      3.41 o
   0   3  21       14.95        8.53      2.58 o
   1   3  21      679.90      672.72     15.23 o
   2   3  21        0.33        1.19      2.92 o
   3   3  21       20.68       22.55      8.23 o
   4   3  21        7.12        6.09      3.92 o
   5   3  21        7.58        9.09      6.18 o
   6   3  21       45.25       44.64      5.64 o
   7   3  21        5.56       -0.04      4.84 o
   8   3  21        4.42        3.55      5.96 o
   9   3  21       40.35       29.56      7.72 o
 -10   4  21        0.39       -1.68      3.73 o
  -9   4  21        1.79        1.07      3.46 o
  -8   4  21        0.09       -0.06      3.23 o
  -7   4  21       61.72       65.52      5.94 o
  -6   4  21        2.94        6.33      3.31 o
  -5   4  21       30.45       36.29      3.97 o
  -4   4  21       47.20       51.71      4.41 o
  -3   4  21       59.99       66.85      4.56 o
  -2   4  21      112.36      116.06      6.32 o
  -1   4  21       38.26       27.14      3.24 o
   0   4  21       33.95       37.17      4.35 o
   1   4  21        0.40       13.08      3.79 o
   2   4  21      316.40      340.19     11.20 o
   3   4  21       84.38       76.67      6.24 o
   4   4  21        2.31        6.18      4.01 o
   5   4  21       10.93       15.99      4.58 o
   6   4  21        0.17        2.62      4.72 o
   7   4  21        4.85        1.82      4.84 o
   8   4  21        0.00       -2.16      4.98 o
   9   4  21        0.96       -4.80      9.61 o
 -10   5  21        0.24       -3.27      6.34 o
  -9   5  21        0.35       -3.39      3.39 o
  -8   5  21       10.99        7.83      3.52 o
  -7   5  21        7.22       13.59      3.64 o
  -6   5  21       16.36       15.27      3.67 o
  -5   5  21        0.56        0.02      3.86 o
  -4   5  21        0.24        1.26      2.50 o
  -3   5  21        2.41       -2.84      2.84 o
  -2   5  21        8.53        4.61      3.86 o
  -1   5  21      383.48      368.31     11.45 o
   0   5  21       81.06       85.95      5.66 o
   1   5  21       38.10       27.03      4.88 o
   2   5  21       13.88       11.49      4.41 o
   3   5  21       36.58       43.81      7.47 o
   4   5  21        3.22       -1.89      4.01 o
   5   5  21        1.90        2.67      4.58 o
   6   5  21       25.67       31.69      4.86 o
   7   5  21       68.87       74.51      7.13 o
   8   5  21       76.19       88.80      9.67 o
  -9   6  21       13.35        8.42      4.44 o
  -8   6  21       39.55       40.60      4.99 o
  -7   6  21        1.28       -3.67      4.26 o
  -6   6  21       27.28       35.04      5.83 o
  -5   6  21       24.89       23.85      4.10 o
  -4   6  21        7.27        5.19      3.13 o
  -3   6  21        1.67        2.27      3.11 o
  -2   6  21       31.09       40.59      5.12 o
  -1   6  21       31.65       34.13      5.46 o
   0   6  21        4.50        5.55      3.92 o
   1   6  21        1.08       -2.06      3.92 o
   2   6  21       10.17        9.44      4.89 o
   3   6  21       43.20       44.80      5.75 o
   4   6  21       15.97       16.08      5.03 o
   5   6  21      138.68      135.47      8.70 o
   6   6  21        0.26       -2.99      3.97 o
   7   6  21       60.09       76.05      7.26 o
   8   6  21       16.10       16.47      7.28 o
  -8   7  21        4.13       -4.32      4.32 o
  -7   7  21        5.93        5.55      3.89 o
  -6   7  21        5.19        5.44      3.66 o
  -5   7  21        1.25        1.94      3.38 o
  -4   7  21       11.24        8.33      3.86 o
  -3   7  21       26.96       16.97      4.49 o
  -2   7  21        2.53        7.01      4.14 o
  -1   7  21       28.48       33.13      5.22 o
   0   7  21       24.18       16.64      6.84 o
   1   7  21       53.27       53.77      5.92 o
   2   7  21       30.06       31.95      6.07 o
   3   7  21       11.36       13.45      4.98 o
   4   7  21        1.24       -3.40      4.41 o
   5   7  21        4.17        4.07      5.07 o
   6   7  21        0.05        3.43      5.82 o
   7   7  21       11.84       12.48      6.50 o
  -8   8  21        9.26        2.11      4.17 o
  -7   8  21        1.17       -0.46      3.76 o
  -6   8  21       24.74       22.46      4.44 o
  -5   8  21        0.30       -0.36      3.44 o
  -4   8  21       26.34       24.81      5.03 o
  -3   8  21       14.34       11.12      4.49 o
  -2   8  21        2.41        5.71      4.08 o
  -1   8  21       25.58       27.72      7.21 o
   0   8  21        4.01        8.09      4.33 o
   1   8  21        3.80        8.26      4.72 o
   2   8  21       21.19       23.85      5.38 o
   3   8  21        2.32        7.75      5.01 o
   4   8  21        2.70       -5.36      6.28 o
   5   8  21       10.42        2.33      6.05 o
   6   8  21        0.38        3.12      6.25 o
  -7   9  21        1.85        1.31      4.17 o
  -6   9  21        2.78       -2.02      3.90 o
  -5   9  21        6.91        0.98      4.33 o
  -4   9  21       22.40       27.05      5.55 o
  -3   9  21       18.38       21.20      7.10 o
  -2   9  21       12.43       12.70      5.82 o
  -1   9  21       32.42       31.77     10.98 o
   0   9  21       97.46      111.15     11.82 o
   1   9  21        0.22       -2.77      4.49 o
   2   9  21        1.21       11.39      5.12 o
   3   9  21        0.95        1.72      4.82 o
   4   9  21       14.67       17.63      7.03 o
   5   9  21        6.87       12.16      6.74 o
  -5  10  21        2.76       -4.34      4.34 o
  -4  10  21       23.95       23.52      5.70 o
  -3  10  21       20.75       18.97      6.86 o
  -2  10  21      209.78      263.84     13.83 o
  -1  10  21        0.03        0.62      5.08 o
   0  10  21       11.39        0.57      4.90 o
   1  10  21       39.78       49.62      6.71 o
   2  10  21        0.70       -0.12      5.27 o
   3  10  21        0.21        8.04      6.05 o
   4  10  21        0.54       -5.57      5.57 o
  -3  11  21       14.18        8.58      6.31 o
  -2  11  21        9.27       10.90      6.05 o
  -1  11  21        0.06        3.83      5.76 o
   0  11  21       54.93       64.64      8.74 o
   1  11  21        4.93        2.50      6.18 o
 -10   0  22        2.63        1.10      5.57 o
  -9   0  22        8.09        3.78      7.89 o
  -8   0  22        5.84       10.83      5.57 o
  -7   0  22       20.48       25.40      7.89 o
  -6   0  22        0.21       -0.34      4.37 o
  -5   0  22       20.95       18.93      5.08 o
  -4   0  22        0.30       -3.23      8.58 o
  -3   0  22      119.66      124.24      8.00 o
  -2   0  22       23.23       17.23      5.15 o
  -1   0  22       29.14       26.03      5.08 o
   0   0  22      111.34      107.06      5.80 o
   1   0  22       47.53       52.43      4.61 o
   2   0  22       34.20       29.84      3.63 o
   3   0  22      132.00      130.02      8.48 o
   4   0  22       58.08       63.07      8.92 o
   5   0  22        7.51        7.49      5.08 o
   6   0  22       15.28       14.98      5.57 o
   7   0  22       10.46        7.69      5.76 o
   8   0  22       22.66       13.42      6.54 o
   9   0  22        1.18       12.36      8.92 o
 -10   1  22        4.93        0.30      4.06 o
  -9   1  22       18.20       14.65      4.28 o
  -8   1  22        1.10       -3.31      3.31 o
  -7   1  22        5.02       -0.14      3.25 o
  -6   1  22        1.72       -0.23      3.25 o
  -5   1  22        1.04       -0.60      2.96 o
  -4   1  22       36.51       33.38      3.89 o
  -3   1  22       48.11       41.19      4.46 o
  -2   1  22       83.83      103.36      5.23 o
  -1   1  22        5.21        5.07      3.59 o
   0   1  22        4.35        4.95      2.51 o
   1   1  22       56.67       60.92      3.81 o
   2   1  22       45.10       52.35      3.51 o
   3   1  22        6.63        4.89      3.48 o
   4   1  22        0.02        5.73      3.31 o
   5   1  22        0.02        0.67      4.75 o
   6   1  22        6.87        1.39      6.64 o
   7   1  22       19.92       17.45      5.24 o
   8   1  22        2.74       -1.02      4.17 o
   9   1  22        0.07        3.95      4.38 o
 -10   2  22        0.14       -3.24      3.91 o
  -9   2  22        0.15       -3.94      3.94 o
  -8   2  22        6.74        7.38      3.85 o
  -7   2  22        2.78       -0.81      3.13 o
  -6   2  22       52.14       57.66      6.74 o
  -5   2  22       96.32      100.90      5.52 o
  -4   2  22        1.08        0.74      3.01 o
  -3   2  22       31.88       31.29      3.89 o
  -2   2  22      123.93      118.99      5.48 o
  -1   2  22      152.08      152.94     10.49 o
   0   2  22        0.13       -1.55      2.36 o
   1   2  22       22.00       24.15      3.24 o
   2   2  22       27.71       25.60      6.94 o
   3   2  22        0.00        2.42      2.76 o
   4   2  22       50.49       46.09      5.38 o
   5   2  22        3.88       -2.45      6.18 o
   6   2  22        4.46       18.88      6.31 o
   7   2  22        0.50       -0.98      4.72 o
   8   2  22       10.38        2.83      6.45 o
   9   2  22        0.14       -6.86      8.92 o
 -10   3  22        4.64       -0.26      4.10 o
  -9   3  22        0.26       -2.96      3.49 o
  -8   3  22       52.86       73.68      5.55 o
  -7   3  22        0.01        0.79      3.38 o
  -6   3  22        1.37        1.94      3.57 o
  -5   3  22        3.80        4.54      3.22 o
  -4   3  22       13.48       15.39      5.35 o
  -3   3  22       50.58       56.27      4.50 o
  -2   3  22        0.62        0.68      2.58 o
  -1   3  22        0.22       -2.40      2.40 o
   0   3  22       26.47       20.18      3.46 o
   1   3  22       34.27       38.21      3.82 o
   2   3  22       13.00       24.76      4.54 o
   3   3  22        0.52        0.81      3.67 o
   4   3  22        2.44        3.02      3.92 o
   5   3  22        0.05       10.01      5.76 o
   6   3  22        4.99       -3.22      5.57 o
   7   3  22       11.76        8.41      5.22 o
   8   3  22        4.82        5.26      5.47 o
  -9   4  22        5.83        8.34      4.47 o
  -8   4  22        6.49        4.93      3.52 o
  -7   4  22       10.15        9.88      3.81 o
  -6   4  22       13.54       13.98      3.73 o
  -5   4  22       22.63       27.16      3.89 o
  -4   4  22       33.90       33.63      4.00 o
  -3   4  22       18.91       12.02      2.98 o
  -2   4  22        8.64        5.64      2.71 o
  -1   4  22       20.41        8.83      3.92 o
   0   4  22        1.13       -1.22      3.25 o
   1   4  22      101.45       81.29     14.33 o
   2   4  22       11.01        5.31      4.08 o
   3   4  22        0.02       -0.09      4.01 o
   4   4  22       69.39       62.61      5.95 o
   5   4  22       48.34       48.72      5.92 o
   6   4  22       50.27       63.13      8.48 o
   7   4  22        0.00       -4.24      4.82 o
   8   4  22       39.92       54.96      8.40 o
  -9   5  22        3.47        8.19      3.95 o
  -8   5  22       14.63       17.55      4.06 o
  -7   5  22        2.39        0.14      3.48 o
  -6   5  22       13.71        9.16      3.66 o
  -5   5  22        4.26       -1.32      2.96 o
  -4   5  22        0.31        2.47      3.13 o
  -3   5  22       30.50       25.92      3.92 o
  -2   5  22       36.33       37.12      5.27 o
  -1   5  22        1.82        3.90      3.78 o
   0   5  22       18.48       18.89      4.36 o
   1   5  22      113.61      110.79      7.22 o
   2   5  22        2.50        2.10      3.92 o
   3   5  22        0.60       -3.57      3.92 o
   4   5  22        0.00       -2.41      3.92 o
   5   5  22        3.41        3.88      4.72 o
   6   5  22        0.67        7.28      6.74 o
   7   5  22        0.57        3.96     10.98 o
   8   5  22        2.64        3.46      6.54 o
  -9   6  22        8.35        6.41     10.30 o
  -8   6  22        0.23        0.19      4.54 o
  -7   6  22        4.50        3.70      4.54 o
  -6   6  22       20.30       31.42      5.12 o
  -5   6  22        8.41       10.33      3.66 o
  -4   6  22        0.15       -2.96      2.96 o
  -3   6  22        6.95       10.42      4.18 o
  -2   6  22        0.04       -2.92      3.51 o
  -1   6  22        0.25        6.80      4.01 o
   0   6  22      205.11      225.78      9.62 o
   1   6  22        4.69        1.98      4.26 o
   2   6  22        7.62        9.26      4.41 o
   3   6  22        0.89       -2.46      4.26 o
   4   6  22       46.41       65.25      6.74 o
   5   6  22       12.30       26.79      5.80 o
   6   6  22       11.30       12.36      5.62 o
   7   6  22        1.44        8.28      8.58 o
  -8   7  22        8.25       19.72      5.64 o
  -7   7  22        0.20       -3.59      3.59 o
  -6   7  22        0.01        3.25      3.71 o
  -5   7  22        6.09        9.02      3.63 o
  -4   7  22       22.01       23.00      4.21 o
  -3   7  22       12.97        7.55      4.21 o
  -2   7  22       21.48       19.75      4.82 o
  -1   7  22        4.11        3.12      7.52 o
   0   7  22        0.15       -4.71      6.77 o
   1   7  22        0.07       -0.90      4.14 o
   2   7  22       27.17       27.38      6.94 o
   3   7  22        3.79       -2.06      5.02 o
   4   7  22        9.93        3.92      4.84 o
   5   7  22        8.08        9.18      5.30 o
   6   7  22       28.21       40.43     10.30 o
  -7   8  22       24.03       35.20      5.15 o
  -6   8  22       32.38       39.79      5.28 o
  -5   8  22       21.87       21.13      4.85 o
  -4   8  22       23.51       29.15      5.38 o
  -3   8  22       26.56       19.95      5.12 o
  -2   8  22       21.91       14.59      4.98 o
  -1   8  22        8.65        6.52      5.34 o
   0   8  22       48.08       60.96      6.99 o
   1   8  22       17.31       20.37      5.30 o
   2   8  22       42.61       38.52      6.07 o
   3   8  22        7.50        9.20      4.98 o
   4   8  22       27.75       31.61      7.51 o
   5   8  22       17.77       17.66      7.89 o
  -6   9  22        2.48        8.01      5.77 o
  -5   9  22       20.84       27.84      5.70 o
  -4   9  22       17.51       13.40      5.21 o
  -3   9  22        0.46        0.55      8.28 o
  -2   9  22       13.92       14.53      6.86 o
  -1   9  22        6.80       12.22      6.05 o
   0   9  22        1.08        0.20      4.81 o
   1   9  22       28.25       26.65      5.84 o
   2   9  22        3.16       -4.80      4.80 o
   3   9  22        5.08        7.92     13.04 o
   4   9  22        6.68       18.35      7.89 o
  -4  10  22       13.90       17.30      5.62 o
  -3  10  22        3.65        9.46      5.57 o
  -2  10  22        6.30       28.67      7.03 o
  -1  10  22        3.22        4.75      6.05 o
   0  10  22        0.28        0.21      5.57 o
   1  10  22       16.76       18.90      9.27 o
   2  10  22       31.99       44.03      8.25 o
   3  10  22        3.76        6.94      7.21 o
 -10   1  23        1.56       -2.82      4.10 o
  -9   1  23        4.84        6.42      4.72 o
  -8   1  23        1.06        6.05      3.73 o
  -7   1  23        7.39       -3.05      3.96 o
  -6   1  23       12.67       13.36      3.75 o
  -5   1  23       13.14       16.91      6.44 o
  -4   1  23        4.46        2.59      3.16 o
  -3   1  23        1.44        1.53      3.03 o
  -2   1  23       70.14       71.35      4.88 o
  -1   1  23        8.15        5.53      3.30 o
   0   1  23       15.49       15.51      3.10 o
   1   1  23        0.49        3.36      2.71 o
   2   1  23       23.27       29.09      4.14 o
   3   1  23        4.34        3.94      3.44 o
   4   1  23       41.17       53.79      4.88 o
   5   1  23        4.89        6.10      4.18 o
   6   1  23        3.17       -0.09      5.83 o
   7   1  23        0.32       -3.18      6.05 o
   8   1  23        1.78       -4.84      4.84 o
  -9   2  23       50.54       61.01      5.62 o
  -8   2  23        4.09       11.27      3.94 o
  -7   2  23        0.68        5.54      3.67 o
  -6   2  23       68.12       77.21      5.38 o
  -5   2  23       10.64       16.28      3.66 o
  -4   2  23        0.82       -2.90      2.90 o
  -3   2  23       40.76       39.92      4.06 o
  -2   2  23        0.31       -1.51      2.96 o
  -1   2  23       32.96       30.97      3.48 o
   0   2  23       43.43       43.37      4.26 o
   1   2  23        3.67        0.17      2.84 o
   2   2  23       95.72       89.94      5.36 o
   3   2  23        4.98        6.63      3.31 o
   4   2  23        8.94        4.98      5.57 o
   5   2  23        2.20       12.98      5.76 o
   6   2  23        3.69       -3.56      5.27 o
   7   2  23        4.23       12.36      6.80 o
   8   2  23        8.15        5.93      8.52 o
  -9   3  23       11.05       15.98      4.30 o
  -8   3  23        6.90        2.75      3.85 o
  -7   3  23       44.64       51.01      4.99 o
  -6   3  23        3.26       -2.42      3.22 o
  -5   3  23        0.11        1.01      3.24 o
  -4   3  23        5.42        6.36      3.25 o
  -3   3  23       69.76       74.34      6.64 o
  -2   3  23        7.49       10.86      3.05 o
  -1   3  23       17.64       20.07      3.18 o
   0   3  23        2.19       -0.33      2.96 o
   1   3  23       85.39       67.29      5.13 o
   2   3  23        7.42        3.28      4.08 o
   3   3  23       16.28       14.82      4.54 o
   4   3  23      178.06      207.33     11.88 o
   5   3  23        0.00        4.18      5.76 o
   6   3  23        0.16       -4.94      6.05 o
   7   3  23        0.75       -6.05      6.05 o
   8   3  23       29.07       41.83      8.00 o
  -9   4  23       26.99       34.98      4.72 o
  -8   4  23        7.01        7.33      3.73 o
  -7   4  23        1.63        3.99      3.73 o
  -6   4  23        5.92        5.22      4.06 o
  -5   4  23        4.23        6.52      3.46 o
  -4   4  23       38.73       44.60      4.38 o
  -3   4  23       28.85       25.12      3.67 o
  -2   4  23       13.25        5.43      3.31 o
  -1   4  23        1.17        2.40      3.61 o
   0   4  23       45.69       47.05      4.89 o
   1   4  23       33.47       28.01      7.09 o
   2   4  23       97.10       95.09     10.44 o
   3   4  23        7.37       11.13      4.49 o
   4   4  23        5.76        9.15      5.55 o
   5   4  23       48.39       54.40      9.95 o
   6   4  23        0.01        3.06      6.25 o
   7   4  23        4.86        0.00      8.92 o
  -8   5  23        0.55       -1.60      4.56 o
  -7   5  23        0.45       -2.81      3.59 o
  -6   5  23       13.09        6.77      4.32 o
  -5   5  23        1.25        0.25      3.92 o
  -4   5  23        9.19       16.17      3.96 o
  -3   5  23        1.10       -0.94      3.49 o
  -2   5  23       17.89       14.53      4.41 o
  -1   5  23       47.90       40.90      5.27 o
   0   5  23        2.52        7.12      3.54 o
   1   5  23        1.23       -1.19      3.98 o
   2   5  23       27.20       21.57      5.07 o
   3   5  23       24.47       24.45      7.87 o
   4   5  23        1.22       -0.45      4.32 o
   5   5  23       13.28        7.36      5.12 o
   6   5  23        6.12        6.65      7.03 o
   7   5  23        1.10       -4.80      8.92 o
  -8   6  23        1.04        2.46      4.94 o
  -7   6  23        1.20       -1.30      4.54 o
  -6   6  23       24.87       28.46      4.61 o
  -5   6  23       13.59       17.60      4.06 o
  -4   6  23        1.56        0.07      3.36 o
  -3   6  23        1.07        4.51      3.92 o
  -2   6  23        0.15       -3.45      3.45 o
  -1   6  23        0.00       -2.15      3.78 o
   0   6  23       37.47       36.65      5.55 o
   1   6  23        3.36        3.38      5.81 o
   2   6  23        1.00       -1.59      4.08 o
   3   6  23        7.35        5.63      4.72 o
   4   6  23        0.00        0.67      4.82 o
   5   6  23        0.07        5.07      5.30 o
   6   6  23        0.99        2.44      6.05 o
  -7   7  23        1.69       -0.31      3.90 o
  -6   7  23       38.84       53.03      5.41 o
  -5   7  23        0.01       -0.79      3.59 o
  -4   7  23        0.76       -3.92      3.92 o
  -3   7  23        8.99       19.41      6.59 o
  -2   7  23        2.31        4.77      4.26 o
  -1   7  23       21.29       26.04      5.30 o
   0   7  23        7.33       13.24      5.07 o
   1   7  23       29.82       36.47      6.01 o
   2   7  23        5.54        4.88      4.67 o
   3   7  23        9.61       13.12      5.38 o
   4   7  23       16.57       13.55      6.54 o
   5   7  23        0.00        1.61      5.57 o
   6   7  23        0.93       -2.75      5.82 o
  -6   8  23       40.05       40.57      5.41 o
  -5   8  23        3.06       -0.14      4.41 o
  -4   8  23       11.09        6.96      4.72 o
  -3   8  23        0.00        3.95      4.39 o
  -2   8  23        0.28       -2.90      4.01 o
  -1   8  23        1.73       -4.12      4.85 o
   0   8  23       11.28        9.42      4.96 o
   1   8  23       69.49       78.24      7.37 o
   2   8  23        7.83       11.19      5.38 o
   3   8  23       13.17       20.59      7.03 o
   4   8  23        1.88        3.80      6.25 o
   5   8  23       19.25       10.30      9.61 o
  -5   9  23        6.57       18.19      5.51 o
  -4   9  23       14.34       18.68      5.54 o
  -3   9  23       17.35       20.67      5.67 o
  -2   9  23       10.90        8.92      6.31 o
  -1   9  23        7.21        7.08      6.05 o
   0   9  23      151.07      195.93     12.37 o
   1   9  23       13.05       16.47      6.31 o
   2   9  23       37.15       40.14      7.51 o
   3   9  23        4.03       14.08      8.92 o
  -2  10  23       30.19       29.87      7.51 o
  -1  10  23       12.16        9.41      6.54 o
   0  10  23        1.14        7.99      6.18 o
   1  10  23        0.27        2.06      5.82 o
  -9   0  24       26.85       33.59      7.23 o
  -8   0  24       44.10       60.97     15.10 o
  -7   0  24        3.75        0.07      5.08 o
  -6   0  24        2.35       -0.27      4.78 o
  -5   0  24       58.76       79.54     13.38 o
  -4   0  24        6.52        8.34      4.78 o
  -3   0  24       11.41        9.27      4.85 o
  -2   0  24      122.74      130.75      8.70 o
  -1   0  24        0.92       -1.82      4.10 o
   0   0  24       34.98       32.21      7.11 o
   1   0  24       10.96        4.22      3.38 o
   2   0  24        6.97       10.80      5.27 o
   3   0  24        0.82       -2.27      4.80 o
   4   0  24        0.01       -1.72      4.78 o
   5   0  24       47.02       49.71      8.92 o
   6   0  24        8.52        2.75      7.55 o
   7   0  24        2.79        8.24      8.92 o
  -9   1  24        0.33       -3.92      3.92 o
  -8   1  24        4.70        2.94      3.85 o
  -7   1  24        5.21        8.60      3.75 o
  -6   1  24        0.05       -2.53      3.16 o
  -5   1  24       17.76       34.08      4.35 o
  -4   1  24        6.30        2.01      3.25 o
  -3   1  24       48.06       46.22      4.59 o
  -2   1  24       73.90       76.96      5.04 o
  -1   1  24        1.21       -0.11      2.63 o
   0   1  24        0.00       -2.21      2.21 o
   1   1  24       14.71       20.57      3.66 o
   2   1  24       66.92       63.83      5.78 o
   3   1  24       35.43       49.60      4.77 o
   4   1  24        8.60       19.57      4.54 o
   5   1  24       15.01       20.63      7.29 o
   6   1  24       40.28       45.43      8.00 o
   7   1  24        0.00       -2.59      6.86 o
  -9   2  24       17.85       25.08      5.11 o
  -8   2  24       27.46       27.01      4.83 o
  -7   2  24        1.58        3.12      3.66 o
  -6   2  24        8.82       10.66      3.83 o
  -5   2  24       20.18       16.79      4.00 o
  -4   2  24        1.94        4.64      3.31 o
  -3   2  24        1.64       -2.90      2.90 o
  -2   2  24       95.66      102.70      5.64 o
  -1   2  24       16.54       13.17      3.02 o
   0   2  24        2.26       -1.30      2.96 o
   1   2  24        5.70       12.95      3.35 o
   2   2  24       20.16       24.82      4.08 o
   3   2  24       16.88       26.78     11.33 o
   4   2  24        0.67        1.46      5.44 o
   5   2  24        4.47        8.32      5.94 o
   6   2  24       26.25       30.53      7.51 o
   7   2  24        8.30       16.34      7.23 o
  -9   3  24        2.22        5.00      7.03 o
  -8   3  24        0.06        6.12      4.08 o
  -7   3  24        0.06        0.00      3.73 o
  -6   3  24        2.78       -2.84      3.31 o
  -5   3  24        6.39        9.44      4.90 o
  -4   3  24        1.20        0.05      3.19 o
  -3   3  24        0.40       -0.07      3.11 o
  -2   3  24       10.89        7.09      2.95 o
  -1   3  24       28.01       15.51      3.54 o
   0   3  24        0.01       -3.38      3.38 o
   1   3  24        0.52       -3.30      3.30 o
   2   3  24       55.91       56.14      6.11 o
   3   3  24        5.52        2.78      4.26 o
   4   3  24        2.51       12.94      6.54 o
   5   3  24        0.70       -4.29      7.21 o
   6   3  24        6.28        6.94      6.43 o
   7   3  24        1.58       -6.25      6.25 o
  -8   4  24        0.17       -3.58      3.58 o
  -7   4  24        1.35        3.42      3.86 o
  -6   4  24       27.15       35.43      4.65 o
  -5   4  24       50.48       75.38      5.34 o
  -4   4  24       11.86        8.68      3.59 o
  -3   4  24        2.75        5.10      3.36 o
  -2   4  24        1.28       -3.69      3.69 o
  -1   4  24        0.66       -3.61      3.61 o
   0   4  24       49.08       49.39      5.78 o
   1   4  24       22.56       18.31      4.74 o
   2   4  24        5.02        4.70      4.21 o
   3   4  24        0.00       -0.40      4.33 o
   4   4  24       30.60       42.50      6.02 o
   5   4  24       19.66       39.08      8.00 o
   6   4  24        0.81        5.92      6.54 o
   7   4  24        2.31       -1.37      8.92 o
  -8   5  24        7.78        5.69      5.12 o
  -7   5  24        0.21       -0.08      5.36 o
  -6   5  24        5.14        5.51      4.54 o
  -5   5  24        7.54        6.54      3.66 o
  -4   5  24       19.12       18.40      4.06 o
  -3   5  24        3.64       -0.31      3.86 o
  -2   5  24       12.89       15.22      4.67 o
  -1   5  24        6.45       -0.09      4.08 o
   0   5  24        0.74        5.78      4.08 o
   1   5  24        5.48        4.92      5.15 o
   2   5  24        3.16        2.40      4.39 o
   3   5  24       11.50        6.88      4.72 o
   4   5  24        0.85       -4.49      4.49 o
   5   5  24        3.14        2.75      6.43 o
   6   5  24        0.28       -4.12      8.24 o
  -7   6  24        0.02       -4.41      4.41 o
  -6   6  24        1.00       -3.75      3.96 o
  -5   6  24        2.27        0.64      3.75 o
  -4   6  24        0.40        3.31      4.18 o
  -3   6  24        0.00        2.20      6.99 o
  -2   6  24        3.55        1.82      7.50 o
  -1   6  24       11.84       21.34      6.49 o
   0   6  24        2.53       -0.25      4.59 o
   1   6  24        6.56        2.43      4.55 o
   2   6  24        9.51       10.95      4.82 o
   3   6  24       48.58       64.08      9.28 o
   4   6  24        3.90        5.48      5.30 o
   5   6  24        3.77        5.83      6.31 o
  -6   7  24        4.33        2.35      4.06 o
  -5   7  24        3.60        2.97      4.49 o
  -4   7  24        2.15       -3.07      4.14 o
  -3   7  24        0.80       -6.86      6.86 o
  -2   7  24        8.60        5.71      4.58 o
  -1   7  24        0.34       -6.07      9.27 o
   0   7  24        6.97        6.18      5.34 o
   1   7  24        4.88        2.89      4.82 o
   2   7  24        3.64       -3.51      4.82 o
   3   7  24       38.62       50.11     10.64 o
   4   7  24       44.31       68.17     11.33 o
   5   7  24       20.75       21.16      6.74 o
  -5   8  24       20.39       26.44      5.70 o
  -4   8  24       19.58       16.99      6.76 o
  -3   8  24        4.90        6.16      4.80 o
  -2   8  24        5.00       -2.63      4.58 o
  -1   8  24      100.60      136.50     10.68 o
   0   8  24        2.97       14.94     10.98 o
   1   8  24        1.74        4.46      5.82 o
   2   8  24        0.80       -2.66      5.57 o
   3   8  24       36.47       50.79      8.48 o
  -3   9  24        0.31       -1.81      4.94 o
  -2   9  24       24.44       19.62      8.24 o
  -1   9  24        0.70        1.13      6.05 o
   0   9  24        1.46        6.76      6.25 o
   1   9  24        8.04       12.01      6.31 o
   2   9  24       11.15       23.68      7.28 o
  -8   1  25        5.66        4.95      4.14 o
  -7   1  25        7.91        7.10      3.94 o
  -6   1  25        8.05        6.50      3.79 o
  -5   1  25        1.09       -0.88      3.44 o
  -4   1  25        0.00        0.03      3.41 o
  -3   1  25        4.56        2.56      3.41 o
  -2   1  25       32.83       36.99      4.37 o
  -1   1  25        1.57       -2.69      2.72 o
   0   1  25        1.32        0.10      3.01 o
   1   1  25        1.27       -0.11      3.13 o
   2   1  25        6.22        6.62      4.21 o
   3   1  25        0.07       -2.81      3.86 o
   4   1  25        1.44        6.23      6.30 o
   5   1  25        2.19        6.36      6.54 o
   6   1  25        2.85        4.80      6.54 o
   7   1  25        0.03        4.12      9.61 o
  -8   2  25       42.31       45.77      5.46 o
  -7   2  25       34.58       50.12      5.25 o
  -6   2  25        0.87       -2.30      3.59 o
  -5   2  25        1.71       -3.34      3.46 o
  -4   2  25        7.67        7.80      3.73 o
  -3   2  25       16.33       22.06      4.14 o
  -2   2  25       24.46       38.46      6.11 o
  -1   2  25       20.85       30.13      4.56 o
   0   2  25        0.30       -2.96      2.96 o
   1   2  25        0.11        0.25      3.11 o
   2   2  25       15.81       18.50      4.82 o
   3   2  25        0.31       -2.25      5.08 o
   4   2  25       51.24       63.63      8.21 o
   5   2  25        7.18       -5.75      5.76 o
   6   2  25       19.81       30.31      7.72 o
   7   2  25        0.78        6.18     10.30 o
  -8   3  25        8.27        9.48      4.47 o
  -7   3  25       38.96       55.30      5.48 o
  -6   3  25        0.04        1.84      3.59 o
  -5   3  25        0.68        2.72      3.54 o
  -4   3  25        8.98        4.63      3.54 o
  -3   3  25       16.05       16.59      3.33 o
  -2   3  25        3.90       -2.68      2.89 o
  -1   3  25        8.06        3.37      4.08 o
   0   3  25       11.35       24.63      4.72 o
   1   3  25       19.31       22.58      4.22 o
   2   3  25       45.60       51.25      6.02 o
   3   3  25        0.45        2.29      5.76 o
   4   3  25       29.34       28.02      9.27 o
   5   3  25       16.27       25.37      7.42 o
   6   3  25        0.03       -3.66      6.43 o
  -8   4  25       10.02       12.69      4.75 o
  -7   4  25        9.92       12.76      4.31 o
  -6   4  25        1.37       -2.12      3.66 o
  -5   4  25        1.77       -0.04      4.21 o
  -4   4  25        2.07        2.83      3.48 o
  -3   4  25        0.08        1.34      3.48 o
  -2   4  25        7.27        6.55      4.21 o
  -1   4  25       29.70       39.62      5.52 o
   0   4  25        4.31        9.19      5.11 o
   1   4  25       54.84       75.91      6.71 o
   2   4  25        9.77        9.59      4.54 o
   3   4  25        0.82       -4.49      4.49 o
   4   4  25       57.80       67.86      8.89 o
   5   4  25       24.40       39.10      8.48 o
   6   4  25        0.36       -0.69      8.24 o
  -7   5  25        0.54       -4.54      4.54 o
  -6   5  25        0.12        0.38      4.62 o
  -5   5  25        3.06       -1.09      4.26 o
  -4   5  25        1.45        4.36      3.66 o
  -3   5  25        1.44       -0.85      4.18 o
  -2   5  25        1.70        0.24      4.18 o
  -1   5  25       16.18       27.13      6.22 o
   0   5  25       18.46       22.51      5.38 o
   1   5  25        0.64        4.14      4.55 o
   2   5  25       11.14       20.75      5.37 o
   3   5  25        0.19       -0.05      4.74 o
   4   5  25        0.16       -1.94      4.74 o
   5   5  25        0.03        4.80      8.92 o
  -6   6  25        0.97       -3.01      3.86 o
  -5   6  25        1.27        6.89      4.17 o
  -4   6  25        0.01        0.62      4.21 o
  -3   6  25        0.01       -2.69      3.92 o
  -2   6  25       27.12       34.21      5.62 o
  -1   6  25        2.60        3.84      5.24 o
   0   6  25        2.39        6.57      5.57 o
   1   6  25       19.25       22.04      5.62 o
   2   6  25        2.86        1.75      4.98 o
   3   6  25        0.01       -0.51      5.57 o
   4   6  25        0.25        2.40      5.82 o
   5   6  25        2.47        0.34      7.21 o
  -5   7  25        2.10       -1.02      4.72 o
  -4   7  25        6.97        0.30      4.67 o
  -3   7  25        9.77        6.73      4.96 o
  -2   7  25        4.33        5.39      5.07 o
  -1   7  25       17.70       22.60      6.54 o
   0   7  25        1.34        6.51      8.24 o
   1   7  25        0.45        2.81     12.70 o
   2   7  25        2.92        0.51      5.57 o
   3   7  25        1.07        2.28      6.05 o
   4   7  25       29.45       26.43      7.28 o
  -4   8  25        8.33       -1.93      4.96 o
  -3   8  25        3.64        7.43      5.30 o
  -2   8  25        1.16        2.55      6.05 o
  -1   8  25       11.08       19.91      6.80 o
   0   8  25       69.89       82.66      9.46 o
   1   8  25        4.45       17.16      6.80 o
   2   8  25       16.34       20.94     12.01 o
  -8   0  26        9.60       10.30      6.74 o
  -7   0  26        4.07        2.98     10.30 o
  -6   0  26        0.11       -5.49      5.49 o
  -5   0  26        5.79        4.95      5.44 o
  -4   0  26       27.37       32.47      6.52 o
  -3   0  26       34.52       40.63      6.74 o
  -2   0  26        2.07       -0.16      5.08 o
  -1   0  26       51.92       53.66      5.35 o
   0   0  26        0.55       -2.89      4.59 o
   1   0  26        2.07        0.69      6.86 o
   2   0  26       16.66       15.10      8.24 o
   3   0  26       17.50       23.22      6.54 o
   4   0  26       51.09       48.05     10.30 o
   5   0  26       10.02       10.30      8.92 o
  -8   1  26       15.94       13.79      4.79 o
  -7   1  26        3.58        3.86      4.26 o
  -6   1  26        7.26        8.86      3.89 o
  -5   1  26       26.39       25.82      4.54 o
  -4   1  26       26.80       32.05      4.95 o
  -3   1  26        0.35        0.65      3.51 o
  -2   1  26        0.72       -1.44      3.36 o
  -1   1  26        3.34       12.58      3.27 o
   0   1  26       24.04       32.51      4.24 o
   1   1  26       48.70       54.47     12.70 o
   2   1  26       35.98       60.20      6.24 o
   3   1  26       21.35       16.80      6.40 o
   4   1  26       16.86       17.92      6.43 o
   5   1  26       13.06       35.91      8.92 o
   6   1  26        0.02       -4.12      7.55 o
  -7   2  26        0.72        1.52      4.01 o
  -6   2  26        0.67        1.35      3.92 o
  -5   2  26        0.11        0.25      3.54 o
  -4   2  26        1.55        3.48      3.59 o
  -3   2  26        7.01        7.71      3.81 o
  -2   2  26       42.02       44.30      5.67 o
  -1   2  26       30.08       27.25      4.24 o
   0   2  26        0.95       -3.22      3.22 o
   1   2  26        0.27       -3.73      3.73 o
   2   2  26       27.08       12.25      7.55 o
   3   2  26        0.18        4.96      6.52 o
   4   2  26        7.48       11.29      6.43 o
   5   2  26        3.39        2.36      8.24 o
   6   2  26        8.08        5.44      6.93 o
  -7   3  26        4.06        8.34      4.40 o
  -6   3  26        8.30        5.69      3.99 o
  -5   3  26       15.19       20.73      4.41 o
  -4   3  26        7.36        4.03      3.76 o
  -3   3  26        0.07       -2.87      2.87 o
  -2   3  26       28.03       33.74      5.38 o
  -1   3  26       22.30       27.19      5.12 o
   0   3  26        9.73        3.51      4.32 o
   1   3  26        9.88       17.82      5.57 o
   2   3  26       10.48        0.57      4.28 o
   3   3  26        1.81        1.64      6.09 o
   4   3  26       10.97       16.52      7.23 o
   5   3  26        5.55        6.60      6.93 o
  -7   4  26       16.18       18.70      4.85 o
  -6   4  26       11.51       12.94      5.22 o
  -5   4  26       12.44        9.16      4.90 o
  -4   4  26        1.92        0.89      3.71 o
  -3   4  26       24.61       17.82      4.90 o
  -2   4  26        0.03        0.60      4.08 o
  -1   4  26        2.26        5.03      4.49 o
   0   4  26       11.83       11.25      4.82 o
   1   4  26        0.22       -1.98      4.19 o
   2   4  26        2.21       -0.23      4.32 o
   3   4  26        5.17       10.18      4.94 o
   4   4  26       27.18       31.27      7.59 o
   5   4  26       12.05       12.36      9.61 o
  -6   5  26       13.32       23.30      5.75 o
  -5   5  26        0.02        1.45      3.79 o
  -4   5  26        0.63       -2.08      4.32 o
  -3   5  26        0.24       -2.08      4.32 o
  -2   5  26        6.39        2.75      6.15 o
  -1   5  26       29.62       37.65      6.02 o
   0   5  26        0.32       -6.52      6.52 o
   1   5  26        1.43       -2.92      4.67 o
   2   5  26        1.56        3.25      4.90 o
   3   5  26        0.40        2.51      5.57 o
   4   5  26        0.03       -7.55      7.55 o
  -5   6  26       19.84       16.59      5.80 o
  -4   6  26        5.16       -2.97      4.49 o
  -3   6  26       48.31       64.16     12.70 o
  -2   6  26       15.96       17.18      5.41 o
  -1   6  26       10.26       14.28      6.34 o
   0   6  26       31.31       28.61     16.13 o
   1   6  26       22.28       32.39      7.28 o
   2   6  26        0.37       -0.34      5.34 o
   3   6  26        8.72        4.80      5.82 o
  -4   7  26        5.19        8.09      5.07 o
  -3   7  26        3.72        7.47      5.22 o
  -2   7  26        2.14       -0.77      4.82 o
  -1   7  26        9.18       10.30      6.31 o
   0   7  26       15.25       21.11      7.21 o
   1   7  26       22.10       27.72      7.03 o
   2   7  26        2.08        2.31      6.05 o
  -7   1  27        0.98       -1.73      4.31 o
  -6   1  27        0.05       -3.96      3.96 o
  -5   1  27        0.03       -2.21      3.66 o
  -4   1  27        5.07       -2.89      3.62 o
  -3   1  27       34.34       36.81      4.91 o
  -2   1  27        7.26        9.35      3.52 o
  -1   1  27       11.75       20.17      4.10 o
   0   1  27        0.01       -3.14      3.31 o
   1   1  27       13.37       13.73      5.82 o
   2   1  27        8.58       14.76      5.83 o
   3   1  27        1.08       -3.49      5.59 o
   4   1  27        0.18        6.79      6.43 o
   5   1  27        1.85       15.79      8.92 o
  -7   2  27       35.37       49.02      5.76 o
  -6   2  27        0.40        0.73      4.14 o
  -5   2  27        0.43       -4.67      5.15 o
  -4   2  27        6.36       10.33      4.17 o
  -3   2  27        3.40       -2.45      3.61 o
  -2   2  27        2.85        4.11      4.66 o
  -1   2  27        7.53        7.15      3.83 o
   0   2  27        2.67        7.12      4.44 o
   1   2  27       21.27       22.77      6.44 o
   2   2  27       46.68       64.55      8.70 o
   3   2  27        0.07       -5.76      5.76 o
   4   2  27        3.10       10.53      8.92 o
   5   2  27        1.03       -3.10      6.73 o
  -6   3  27       22.76       29.05      5.55 o
  -5   3  27        6.47        2.15      3.96 o
  -4   3  27        4.12        3.61      3.81 o
  -3   3  27        6.51        5.05      5.40 o
  -2   3  27        0.89        3.61      6.59 o
  -1   3  27        4.42        8.40      4.82 o
   0   3  27       22.56       14.01      4.90 o
   1   3  27        3.87       -0.23      5.08 o
   2   3  27        9.84        5.20      6.59 o
   3   3  27       20.37       43.99      8.40 o
   4   3  27        1.84       -2.75      6.43 o
  -6   4  27       14.91       17.24      6.65 o
  -5   4  27        0.42       -1.21      3.96 o
  -4   4  27        5.47       -2.62      4.49 o
  -3   4  27        0.47       -0.86      4.21 o
  -2   4  27       16.21       24.30      5.47 o
  -1   4  27       49.59       75.08      6.95 o
   0   4  27        6.97       11.84      4.94 o
   1   4  27       20.61       30.75      7.21 o
   2   4  27       29.06       32.92      6.30 o
   3   4  27        0.75        1.37      8.24 o
   4   4  27        2.84        6.18      8.92 o
  -5   5  27        5.36        5.94      4.98 o
  -4   5  27       14.24       14.50      5.30 o
  -3   5  27       36.98       44.48      6.42 o
  -2   5  27       17.64       13.62      5.30 o
  -1   5  27        2.34        0.20      5.06 o
   0   5  27        0.56        2.51      5.57 o
   1   5  27        4.64       -2.89      5.57 o
   2   5  27        5.18       -2.72      5.57 o
   3   5  27        5.10        3.87      5.94 o
  -4   6  27        0.08        1.44      4.98 o
  -3   6  27        0.08        0.84      4.67 o
  -2   6  27       33.03       31.77      6.07 o
  -1   6  27       21.46       21.25      5.78 o
   0   6  27       11.03       24.59      7.03 o
   1   6  27       10.92       13.38      7.21 o
   2   6  27       15.94       27.36      7.23 o
  -6   0  28        0.00        6.86      6.25 o
  -5   0  28       33.25       36.43     12.70 o
  -4   0  28        0.37        1.32      5.76 o
  -3   0  28        3.52       -5.12      5.27 o
  -2   0  28        9.38        6.21      5.76 o
  -1   0  28       10.69        9.61      8.24 o
   0   0  28       54.22       71.39     11.67 o
   1   0  28        1.98       -1.37      7.55 o
   2   0  28       33.77       55.60     10.98 o
   3   0  28       19.04       30.20     10.30 o
  -6   1  28       18.68       28.40      5.10 o
  -5   1  28       13.12       14.05      4.44 o
  -4   1  28        2.27       -3.63      3.89 o
  -3   1  28        5.98        2.77      4.01 o
  -2   1  28        2.16        2.17      3.38 o
  -1   1  28        3.07        0.75      3.79 o
   0   1  28        5.62        8.18      5.57 o
   1   1  28        5.37       -3.43      5.34 o
   2   1  28       51.11       77.56     12.36 o
   3   1  28        0.59       14.25      7.09 o
   4   1  28        6.65       11.67      8.92 o
  -5   2  28        2.22       -3.96      3.96 o
  -4   2  28        0.61       -3.78      3.78 o
  -3   2  28        1.16       -1.05      4.36 o
  -2   2  28       26.81       25.00      5.63 o
  -1   2  28        2.32        5.33      4.72 o
   0   2  28        2.39        6.88      4.58 o
   1   2  28       22.66       28.14      9.61 o
   2   2  28        3.45       15.10      8.92 o
   3   2  28        0.97       -0.43      6.93 o
  -5   3  28       12.77        4.75      5.22 o
  -4   3  28        0.98       -3.82      3.94 o
  -3   3  28       10.26       15.66      5.22 o
  -2   3  28       17.92       30.10      5.55 o
  -1   3  28        3.31        4.08      4.58 o
   0   3  28        0.25        4.14      4.62 o
   1   3  28        9.75       16.82      6.31 o
   2   3  28        2.25        5.49      8.92 o
   3   3  28        0.47        6.86      8.92 o
  -4   4  28       11.62        6.91      5.07 o
  -3   4  28        0.00       -4.29      4.41 o
  -2   4  28       27.11       30.99      7.26 o
  -1   4  28        5.21       11.32      5.30 o
   0   4  28        2.85        3.95      5.14 o
   1   4  28        3.38        3.62     12.36 o
   2   4  28       16.68       17.85      9.61 o
  -3   5  28        3.94        8.85      5.30 o
  -2   5  28       10.18       21.62      5.92 o
  -1   5  28       25.26       26.96      6.02 o
   0   5  28        3.72        2.23      6.18 o
   1   5  28       11.74       17.16      6.80 o
  -4   1  29        2.41       -0.99      4.17 o
  -3   1  29        2.17        4.76      4.20 o
  -2   1  29        0.20       -3.52      3.79 o
  -1   1  29        1.27        3.58      4.20 o
   0   1  29       30.16       26.57      7.89 o
   1   1  29       23.22       45.99     10.98 o
   2   1  29        4.35       -0.69      8.92 o
  -4   2  29        0.30        0.43      4.19 o
  -3   2  29       19.73       27.67      5.92 o
  -2   2  29        0.81       -4.18      4.18 o
  -1   2  29        0.26       -4.14      4.14 o
   0   2  29        3.85        8.92      8.92 o
   1   2  29      117.00      177.09     17.16 o
   2   2  29       74.09      129.04     15.79 o
  -3   3  29        5.52        2.84      5.07 o
  -2   3  29       11.12        8.21      5.10 o
  -1   3  29        9.02        8.97      5.41 o
   0   3  29       61.38       83.62      9.19 o
   1   3  29       71.11       92.67     13.73 o
  -2   4  29        7.28        8.11      5.47 o
  -1   4  29        0.01       -3.97      5.12 o
   0   4  29        3.21        5.17      6.25 o
  -1   0  30        9.29       12.36      8.92 o
  -1   1  30        3.28        0.69      8.92 o
 
